# Supplementary material for: Dimethyl­ammonium 3-carb­oxy­benzoate
Source: Acta Crystallogr Sect E Struct Rep Online. 2012 May 19;68(Pt 6):o1778. doi: 10.1107/S160053681202096X (PMC3379357; doi:10.1107/S160053681202096X)
Supplement: Supplementary file 1 [file e-68-o1778-sup1.cif]

##############################################################################
#                                                                            #
# This CIF contains the data in a paper accepted for publication in          #
# Acta Crystallographica Section E. It conforms to the requirements of       #
# Notes for Authors for Acta Crystallographica Section E, and has been       #
# peer reviewed under the auspices of the IUCr Commission on Journals.       #
#                                                                            #
# Full details of the Crystallographic Information File format               #
# are given in the paper "The Crystallographic Information File (CIF):       #
# a New Standard Archive File for Crystallography" by S. R. Hall, F. H.      #
# Allen and I. D. Brown [Acta Cryst. (1991), A47, 655-685].                  #
#                                                                            #
# The current version of the core CIF dictionary is obtainable from          #
# ftp://ftp.iucr.org/pub/cif_core.dic.                                       #
#                                                                            #
# Software is freely available for graphical display of the structure(s)     #
# in this CIF. For information consult the CIF software page                 #
# http://www.iucr.org/resources/cif/software.                                #
#                                                                            #
# This file may be used for bona fide research purposes within the           #
# scientific community so long as proper attribution is given to the journal # 
# article from which it was obtained.                                        #
#                                                                            #
##############################################################################
data_I
_audit_creation_method     SHELXL-97
_chemical_name_systematic
;
Dimethylammonium 3-carboxybenzoate
;
_chemical_name_common     ?
_chemical_formula_moiety     'C2 H8 N +, C8 H5 O4 -'
_chemical_formula_sum     'C10 H13 N O4'
_chemical_formula_iupac     'C2 H8 N +, C8 H5 O4 -'
_chemical_formula_weight     211.21
_chemical_melting_point     ?
_symmetry_cell_setting     triclinic
_symmetry_space_group_name_H-M     'P -1'
loop_
    _symmetry_equiv_pos_as_xyz
    'x, y, z'
    '-x, -y, -z'
_cell_length_a     8.439(5)
_cell_length_b     10.133(8)
_cell_length_c     12.304(9)
_cell_angle_alpha     91.858(14)
_cell_angle_beta     94.599(17)
_cell_angle_gamma     90.009(14)
_cell_volume     1048.2(13)
_cell_formula_units_Z     4
_cell_measurement_reflns_used     832
_cell_measurement_theta_min     2.57
_cell_measurement_theta_max     31.09
_cell_measurement_temperature     100(2)
_exptl_crystal_description     plate
_exptl_crystal_colour     colourless
_exptl_crystal_size_max     0.32
_exptl_crystal_size_mid     0.21
_exptl_crystal_size_min     0.09
_exptl_crystal_density_diffrn     1.338
_exptl_crystal_density_meas     ?
_exptl_crystal_density_method     'not measured'
_exptl_crystal_F_000     448
_exptl_absorpt_coefficient_mu     0.104
_exptl_absorpt_correction_type     multi-scan
_exptl_absorpt_process_details     '(SADABS; Bruker, 2011)'
_exptl_absorpt_correction_T_min     0.6837
_exptl_absorpt_correction_T_max     0.7463
_exptl_special_details     ?
_diffrn_ambient_temperature     100(2)
_diffrn_radiation_type     MoK\a
_diffrn_radiation_wavelength     0.71073
_diffrn_radiation_source     'fine-focus sealed tube'
_diffrn_radiation_monochromator     graphite
_diffrn_measurement_device_type     'Bruker SMART APEX CCD'
_diffrn_measurement_method     '\w scans'
_diffrn_detector_area_resol_mean     ?
_diffrn_reflns_number     13304
_diffrn_reflns_av_R_equivalents     0.0288
_diffrn_reflns_av_sigmaI/netI     0.0475
_diffrn_reflns_theta_min     1.66
_diffrn_reflns_theta_max     31.79
_diffrn_reflns_theta_full     28.00
_diffrn_measured_fraction_theta_max     0.897
_diffrn_measured_fraction_theta_full     0.991
_diffrn_reflns_limit_h_min     -12
_diffrn_reflns_limit_h_max     12
_diffrn_reflns_limit_k_min     -14
_diffrn_reflns_limit_k_max     14
_diffrn_reflns_limit_l_min     -17
_diffrn_reflns_limit_l_max     18
_diffrn_standards_number     0
_diffrn_standards_interval_count     .
_diffrn_standards_interval_time     .
_diffrn_standards_decay_%     ?
_refine_special_details
;
Refinement of <i>F</i>^2^ against ALL reflections. The weighted <i>R</i>-factor
<i>wR</i> and goodness of fit <i>S</i> are based on <i>F</i>^2^, conventional
<i>R</i>-factors <i>R</i> are based on <i>F</i>, with <i>F</i> set to zero for
negative <i>F</i>^2^. The threshold expression of <i>F</i>^2^ >
\s(<i>F</i>^2^) is used only for calculating <i>R</i>-factors(gt) <i>etc</i>.
and is not relevant to the choice of reflections for refinement.
<i>R</i>-factors based on <i>F</i>^2^ are statistically about twice as large
as those based on <i>F</i>, and <i>R</i>- factors based on ALL data will be
even larger.
;
_reflns_number_total     6417
_reflns_number_gt     4906
_reflns_threshold_expression     I>2\s(I)
_refine_ls_structure_factor_coef     Fsqd
_refine_ls_matrix_type     full
_refine_ls_R_factor_all     0.0693
_refine_ls_R_factor_gt     0.0490
_refine_ls_wR_factor_gt     0.1089
_refine_ls_wR_factor_ref     0.1247
_refine_ls_goodness_of_fit_ref     1.059
_refine_ls_restrained_S_all     1.059
_refine_ls_number_reflns     6417
_refine_ls_number_parameters     283
_refine_ls_number_restraints     0
_refine_ls_hydrogen_treatment     mixed
_refine_ls_weighting_scheme     calc
_refine_ls_weighting_details
         'calc w=1/[\s^2^(Fo^2^)+(0.0443P)^2^+0.3839P] where P=(Fo^2^+2Fc^2^)/3'
_atom_sites_solution_hydrogens     geom
_atom_sites_solution_primary     direct
_atom_sites_solution_secondary     difmap
_refine_ls_shift/su_max     0.000
_refine_ls_shift/su_mean     0.000
_refine_diff_density_max     0.391
_refine_diff_density_min     -0.290
_refine_ls_extinction_method     none
_refine_ls_extinction_coef     ?
loop_
    _atom_type_symbol
    _atom_type_description
    _atom_type_scat_dispersion_real
    _atom_type_scat_dispersion_imag
    _atom_type_scat_source
    'C' 'C' 0.0033 0.0016
                         'International Tables Vol C Tables 4.2.6.8 and 6.1.1.4'
    'H' 'H' 0.0000 0.0000
                         'International Tables Vol C Tables 4.2.6.8 and 6.1.1.4'
    'N' 'N' 0.0061 0.0033
                         'International Tables Vol C Tables 4.2.6.8 and 6.1.1.4'
    'O' 'O' 0.0106 0.0060
                         'International Tables Vol C Tables 4.2.6.8 and 6.1.1.4'
_computing_data_collection     'APEX2  (Bruker, 2011)'
_computing_cell_refinement     'SAINT  (Bruker, 2011)'
_computing_data_reduction     'SAINT  (Bruker, 2011)'
_computing_structure_solution     'SHELXS97 (Sheldrick, 2008)'
_computing_structure_refinement
;
<i>SHELXLE</i> (H\"ubschle <i>et al.</i>, 2011) and <i>SHELXL97</i>
(Sheldrick, 2008)
;
_computing_molecular_graphics     'DIAMOND (Brandenburg, 2001)'
_computing_publication_material     'publCIF (Westrip, 2010)'
loop_
    _atom_site_type_symbol
    _atom_site_label
    _atom_site_fract_x
    _atom_site_fract_y
    _atom_site_fract_z
    _atom_site_U_iso_or_equiv
    _atom_site_adp_type
    _atom_site_calc_flag
    _atom_site_refinement_flags
    _atom_site_occupancy
    _atom_site_symmetry_multiplicity
    _atom_site_disorder_assembly
    _atom_site_disorder_group
    C C1 0.59587(16) 0.02460(14) -0.25653(10) 0.0162(3) Uani d . 1 1 . .
    C C2 0.58993(16) 0.13501(13) -0.17228(10) 0.0156(2) Uani d . 1 1 . .
    C C3 0.48388(15) 0.12628(13) -0.09138(10) 0.0146(2) Uani d . 1 1 . .
    H H3 0.4153 0.0519 -0.0910 0.018 Uiso calc R 1 1 . .
    C C4 0.47801(16) 0.22626(13) -0.01100(10) 0.0155(2) Uani d . 1 1 . .
    C C5 0.57738(17) 0.33635(14) -0.01340(11) 0.0180(3) Uani d . 1 1 . .
    H H5 0.5745 0.4043 0.0414 0.022 Uiso calc R 1 1 . .
    C C6 0.68042(18) 0.34716(14) -0.09543(12) 0.0207(3) Uani d . 1 1 . .
    H H6 0.7458 0.4232 -0.0976 0.025 Uiso calc R 1 1 . .
    C C7 0.68748(17) 0.24595(14) -0.17441(11) 0.0186(3) Uani d . 1 1 . .
    H H7 0.7589 0.2525 -0.2299 0.022 Uiso calc R 1 1 . .
    C C8 0.35934(16) 0.21816(14) 0.07316(11) 0.0171(3) Uani d . 1 1 . .
    C C9 -0.11755(16) 0.80121(13) 0.53099(11) 0.0163(3) Uani d . 1 1 . .
    C C10 -0.11194(15) 0.71996(13) 0.42712(10) 0.0153(2) Uani d . 1 1 . .
    C C11 0.01076(16) 0.62967(13) 0.41715(11) 0.0152(2) Uani d . 1 1 . .
    H H11 0.0899 0.6204 0.4758 0.018 Uiso calc R 1 1 . .
    C C12 0.01843(16) 0.55276(13) 0.32181(11) 0.0156(2) Uani d . 1 1 . .
    C C13 -0.09707(17) 0.56792(14) 0.23523(11) 0.0183(3) Uani d . 1 1 . .
    H H13 -0.0916 0.5167 0.1696 0.022 Uiso calc R 1 1 . .
    C C14 -0.21941(18) 0.65736(15) 0.24494(11) 0.0200(3) Uani d . 1 1 . .
    H H14 -0.2979 0.6673 0.1860 0.024 Uiso calc R 1 1 . .
    C C15 -0.22774(17) 0.73288(14) 0.34092(11) 0.0181(3) Uani d . 1 1 . .
    H H15 -0.3127 0.7934 0.3476 0.022 Uiso calc R 1 1 . .
    C C16 0.15174(16) 0.45605(14) 0.31194(11) 0.0166(3) Uani d . 1 1 . .
    C C17 0.60139(18) 0.23158(16) 0.50279(12) 0.0246(3) Uani d . 1 1 . .
    H H17A 0.5285 0.1660 0.5280 0.037 Uiso calc R 1 1 . .
    H H17B 0.6147 0.3049 0.5567 0.037 Uiso calc R 1 1 . .
    H H17C 0.7048 0.1905 0.4936 0.037 Uiso calc R 1 1 . .
    C C18 0.64148(18) 0.37914(15) 0.35102(12) 0.0230(3) Uani d . 1 1 . .
    H H18A 0.7438 0.3373 0.3395 0.035 Uiso calc R 1 1 . .
    H H18B 0.6586 0.4550 0.4021 0.035 Uiso calc R 1 1 . .
    H H18C 0.5924 0.4091 0.2813 0.035 Uiso calc R 1 1 . .
    C C19 0.07030(19) 1.03645(15) 0.80345(14) 0.0268(3) Uani d . 1 1 . .
    H H19A 0.0896 1.0796 0.8757 0.040 Uiso calc R 1 1 . .
    H H19B -0.0110 1.0855 0.7601 0.040 Uiso calc R 1 1 . .
    H H19C 0.1691 1.0350 0.7667 0.040 Uiso calc R 1 1 . .
    C C20 0.13291(19) 0.82098(16) 0.88063(13) 0.0262(3) Uani d . 1 1 . .
    H H20A 0.0922 0.7313 0.8874 0.039 Uiso calc R 1 1 . .
    H H20B 0.1530 0.8628 0.9533 0.039 Uiso calc R 1 1 . .
    H H20C 0.2322 0.8171 0.8444 0.039 Uiso calc R 1 1 . .
    N N1 0.53500(14) 0.28220(12) 0.39679(9) 0.0178(2) Uani d . 1 1 . .
    H H1A 0.4386 0.3216 0.4061 0.021 Uiso calc R 1 1 . .
    H H1B 0.5174 0.2123 0.3477 0.021 Uiso calc R 1 1 . .
    N N2 0.01442(14) 0.89893(12) 0.81537(9) 0.0178(2) Uani d . 1 1 . .
    H H2A -0.0795 0.9006 0.8486 0.021 Uiso calc R 1 1 . .
    H H2B -0.0050 0.8590 0.7474 0.021 Uiso calc R 1 1 . .
    O O1 0.72388(12) 0.01992(10) -0.30648(8) 0.0205(2) Uani d . 1 1 . .
    O O2 0.48067(12) -0.05209(10) -0.27252(8) 0.0221(2) Uani d . 1 1 . .
    O O3 0.38017(13) 0.30395(11) 0.15297(8) 0.0237(2) Uani d . 1 1 . .
    H H3A 0.255(4) 0.332(3) 0.198(2) 0.092(10) Uiso d . 1 1 . .
    O O4 0.24967(12) 0.13580(10) 0.06142(8) 0.0210(2) Uani d . 1 1 . .
    O O5 -0.24912(12) 0.86489(11) 0.53935(9) 0.0223(2) Uani d . 1 1 . .
    H H5A -0.260(3) 0.933(2) 0.618(2) 0.066(8) Uiso d . 1 1 . .
    O O6 -0.00266(12) 0.80375(11) 0.59990(8) 0.0212(2) Uani d . 1 1 . .
    O O7 0.13688(12) 0.38054(11) 0.22481(8) 0.0220(2) Uani d . 1 1 . .
    O O8 0.26436(12) 0.45389(10) 0.38262(8) 0.0204(2) Uani d . 1 1 . .
loop_
    _atom_site_aniso_label
    _atom_site_aniso_U_11
    _atom_site_aniso_U_22
    _atom_site_aniso_U_33
    _atom_site_aniso_U_12
    _atom_site_aniso_U_13
    _atom_site_aniso_U_23
    C1 0.0177(6) 0.0175(6) 0.0131(5) 0.0032(5) 0.0005(5) -0.0018(5)
    C2 0.0163(6) 0.0160(6) 0.0140(6) 0.0037(5) -0.0003(5) -0.0020(5)
    C3 0.0143(6) 0.0145(6) 0.0147(6) 0.0016(5) -0.0001(4) -0.0020(5)
    C4 0.0159(6) 0.0156(6) 0.0146(6) 0.0046(5) -0.0005(5) -0.0014(5)
    C5 0.0211(7) 0.0142(6) 0.0181(6) 0.0023(5) -0.0009(5) -0.0025(5)
    C6 0.0234(7) 0.0153(6) 0.0234(7) -0.0017(5) 0.0016(5) -0.0001(5)
    C7 0.0203(6) 0.0180(6) 0.0178(6) 0.0001(5) 0.0039(5) 0.0005(5)
    C8 0.0156(6) 0.0198(6) 0.0155(6) 0.0058(5) 0.0000(5) -0.0021(5)
    C9 0.0167(6) 0.0157(6) 0.0167(6) 0.0000(5) 0.0030(5) -0.0015(5)
    C10 0.0147(6) 0.0164(6) 0.0148(6) -0.0012(5) 0.0019(5) -0.0015(5)
    C11 0.0141(6) 0.0159(6) 0.0157(6) -0.0005(5) 0.0015(5) -0.0012(5)
    C12 0.0157(6) 0.0156(6) 0.0155(6) -0.0012(5) 0.0030(5) -0.0016(5)
    C13 0.0227(7) 0.0189(6) 0.0129(6) 0.0006(5) 0.0011(5) -0.0025(5)
    C14 0.0221(7) 0.0221(7) 0.0152(6) 0.0026(5) -0.0029(5) -0.0001(5)
    C15 0.0174(6) 0.0185(6) 0.0183(6) 0.0023(5) 0.0008(5) -0.0003(5)
    C16 0.0157(6) 0.0181(6) 0.0164(6) -0.0006(5) 0.0049(5) -0.0026(5)
    C17 0.0206(7) 0.0306(8) 0.0221(7) -0.0038(6) -0.0030(5) 0.0021(6)
    C18 0.0219(7) 0.0226(7) 0.0242(7) -0.0064(6) 0.0000(6) 0.0001(6)
    C19 0.0229(7) 0.0225(7) 0.0340(8) -0.0042(6) -0.0045(6) 0.0024(6)
    C20 0.0233(7) 0.0266(8) 0.0271(7) 0.0006(6) -0.0080(6) -0.0003(6)
    N1 0.0151(5) 0.0197(6) 0.0182(5) -0.0001(4) 0.0002(4) -0.0036(4)
    N2 0.0156(5) 0.0219(6) 0.0156(5) -0.0007(4) 0.0006(4) -0.0027(4)
    O1 0.0183(5) 0.0244(5) 0.0189(5) 0.0018(4) 0.0052(4) -0.0058(4)
    O2 0.0196(5) 0.0229(5) 0.0231(5) -0.0016(4) 0.0027(4) -0.0090(4)
    O3 0.0203(5) 0.0294(6) 0.0209(5) 0.0012(4) 0.0038(4) -0.0111(4)
    O4 0.0194(5) 0.0249(5) 0.0188(5) -0.0002(4) 0.0042(4) -0.0034(4)
    O5 0.0165(5) 0.0254(5) 0.0241(5) 0.0048(4) 0.0013(4) -0.0095(4)
    O6 0.0171(5) 0.0276(6) 0.0179(5) 0.0029(4) -0.0006(4) -0.0064(4)
    O7 0.0201(5) 0.0247(5) 0.0205(5) 0.0024(4) 0.0024(4) -0.0099(4)
    O8 0.0179(5) 0.0213(5) 0.0214(5) 0.0043(4) 0.0006(4) -0.0051(4)
_geom_special_details
;
All e.s.d.'s (except the e.s.d. in the dihedral angle between two l.s. planes)
are estimated using the full covariance matrix. The cell e.s.d.'s are taken
into account individually in the estimation of e.s.d.'s in distances, angles
and torsion angles; correlations between e.s.d.'s in cell parameters are only
used when they are defined by crystal symmetry. An approximate (isotropic)
treatment of cell e.s.d.'s is used for estimating e.s.d.'s involving l.s.
planes.
;
loop_
    _geom_bond_atom_site_label_1
    _geom_bond_atom_site_label_2
    _geom_bond_site_symmetry_2
    _geom_bond_distance
    _geom_bond_publ_flag
    C1 O2 . 1.2438(18) ?
    C1 O1 . 1.2850(17) ?
    C1 C2 . 1.504(2) ?
    C2 C7 . 1.395(2) ?
    C2 C3 . 1.396(2) ?
    C3 C4 . 1.3964(19) ?
    C3 H3 . 0.9500 ?
    C4 C5 . 1.398(2) ?
    C4 C8 . 1.501(2) ?
    C5 C6 . 1.391(2) ?
    C5 H5 . 0.9500 ?
    C6 C7 . 1.394(2) ?
    C6 H6 . 0.9500 ?
    C7 H7 . 0.9500 ?
    C8 O4 . 1.2427(18) ?
    C8 O3 . 1.2915(18) ?
    C9 O6 . 1.2354(17) ?
    C9 O5 . 1.2938(17) ?
    C9 C10 . 1.502(2) ?
    C10 C11 . 1.392(2) ?
    C10 C15 . 1.393(2) ?
    C11 C12 . 1.3931(19) ?
    C11 H11 . 0.9500 ?
    C12 C13 . 1.397(2) ?
    C12 C16 . 1.502(2) ?
    C13 C14 . 1.384(2) ?
    C13 H13 . 0.9500 ?
    C14 C15 . 1.393(2) ?
    C14 H14 . 0.9500 ?
    C15 H15 . 0.9500 ?
    C16 O8 . 1.2364(17) ?
    C16 O7 . 1.2945(17) ?
    C17 N1 . 1.485(2) ?
    C17 H17A . 0.9800 ?
    C17 H17B . 0.9800 ?
    C17 H17C . 0.9800 ?
    C18 N1 . 1.485(2) ?
    C18 H18A . 0.9800 ?
    C18 H18B . 0.9800 ?
    C18 H18C . 0.9800 ?
    C19 N2 . 1.487(2) ?
    C19 H19A . 0.9800 ?
    C19 H19B . 0.9800 ?
    C19 H19C . 0.9800 ?
    C20 N2 . 1.477(2) ?
    C20 H20A . 0.9800 ?
    C20 H20B . 0.9800 ?
    C20 H20C . 0.9800 ?
    N1 H1A . 0.9200 ?
    N1 H1B . 0.9200 ?
    N2 H2A . 0.9200 ?
    N2 H2B . 0.9200 ?
    O3 H3A . 1.26(3) ?
    O5 H5A . 1.18(2) ?
    O7 H3A . 1.18(3) ?
loop_
    _geom_angle_atom_site_label_1
    _geom_angle_atom_site_label_2
    _geom_angle_atom_site_label_3
    _geom_angle_site_symmetry_1
    _geom_angle_site_symmetry_3
    _geom_angle
    _geom_angle_publ_flag
    O2 C1 O1 . . 125.98(13) ?
    O2 C1 C2 . . 119.15(12) ?
    O1 C1 C2 . . 114.87(12) ?
    C7 C2 C3 . . 119.73(12) ?
    C7 C2 C1 . . 121.09(13) ?
    C3 C2 C1 . . 119.17(12) ?
    C2 C3 C4 . . 120.34(13) ?
    C2 C3 H3 . . 119.8 ?
    C4 C3 H3 . . 119.8 ?
    C3 C4 C5 . . 119.39(13) ?
    C3 C4 C8 . . 119.84(13) ?
    C5 C4 C8 . . 120.69(12) ?
    C6 C5 C4 . . 120.52(13) ?
    C6 C5 H5 . . 119.7 ?
    C4 C5 H5 . . 119.7 ?
    C5 C6 C7 . . 119.77(13) ?
    C5 C6 H6 . . 120.1 ?
    C7 C6 H6 . . 120.1 ?
    C6 C7 C2 . . 120.22(13) ?
    C6 C7 H7 . . 119.9 ?
    C2 C7 H7 . . 119.9 ?
    O4 C8 O3 . . 125.16(13) ?
    O4 C8 C4 . . 120.20(12) ?
    O3 C8 C4 . . 114.61(13) ?
    O6 C9 O5 . . 125.27(13) ?
    O6 C9 C10 . . 120.41(13) ?
    O5 C9 C10 . . 114.32(12) ?
    C11 C10 C15 . . 119.48(12) ?
    C11 C10 C9 . . 119.35(12) ?
    C15 C10 C9 . . 121.16(13) ?
    C10 C11 C12 . . 120.50(12) ?
    C10 C11 H11 . . 119.7 ?
    C12 C11 H11 . . 119.7 ?
    C11 C12 C13 . . 119.54(13) ?
    C11 C12 C16 . . 119.98(12) ?
    C13 C12 C16 . . 120.48(12) ?
    C14 C13 C12 . . 120.12(13) ?
    C14 C13 H13 . . 119.9 ?
    C12 C13 H13 . . 119.9 ?
    C13 C14 C15 . . 120.16(13) ?
    C13 C14 H14 . . 119.9 ?
    C15 C14 H14 . . 119.9 ?
    C10 C15 C14 . . 120.19(13) ?
    C10 C15 H15 . . 119.9 ?
    C14 C15 H15 . . 119.9 ?
    O8 C16 O7 . . 125.23(13) ?
    O8 C16 C12 . . 120.54(12) ?
    O7 C16 C12 . . 114.22(12) ?
    N1 C17 H17A . . 109.5 ?
    N1 C17 H17B . . 109.5 ?
    H17A C17 H17B . . 109.5 ?
    N1 C17 H17C . . 109.5 ?
    H17A C17 H17C . . 109.5 ?
    H17B C17 H17C . . 109.5 ?
    N1 C18 H18A . . 109.5 ?
    N1 C18 H18B . . 109.5 ?
    H18A C18 H18B . . 109.5 ?
    N1 C18 H18C . . 109.5 ?
    H18A C18 H18C . . 109.5 ?
    H18B C18 H18C . . 109.5 ?
    N2 C19 H19A . . 109.5 ?
    N2 C19 H19B . . 109.5 ?
    H19A C19 H19B . . 109.5 ?
    N2 C19 H19C . . 109.5 ?
    H19A C19 H19C . . 109.5 ?
    H19B C19 H19C . . 109.5 ?
    N2 C20 H20A . . 109.5 ?
    N2 C20 H20B . . 109.5 ?
    H20A C20 H20B . . 109.5 ?
    N2 C20 H20C . . 109.5 ?
    H20A C20 H20C . . 109.5 ?
    H20B C20 H20C . . 109.5 ?
    C17 N1 C18 . . 112.80(12) ?
    C17 N1 H1A . . 109.0 ?
    C18 N1 H1A . . 109.0 ?
    C17 N1 H1B . . 109.0 ?
    C18 N1 H1B . . 109.0 ?
    H1A N1 H1B . . 107.8 ?
    C20 N2 C19 . . 111.54(12) ?
    C20 N2 H2A . . 109.3 ?
    C19 N2 H2A . . 109.3 ?
    C20 N2 H2B . . 109.3 ?
    C19 N2 H2B . . 109.3 ?
    H2A N2 H2B . . 108.0 ?
    C8 O3 H3A . . 114.0(13) ?
    C9 O5 H5A . . 117.8(12) ?
    C16 O7 H3A . . 115.5(14) ?
loop_
    _geom_torsion_atom_site_label_1
    _geom_torsion_atom_site_label_2
    _geom_torsion_atom_site_label_3
    _geom_torsion_atom_site_label_4
    _geom_torsion_site_symmetry_1
    _geom_torsion_site_symmetry_2
    _geom_torsion_site_symmetry_3
    _geom_torsion_site_symmetry_4
    _geom_torsion
    _geom_torsion_publ_flag
    O2 C1 C2 C7 . . . . -159.33(13) ?
    O1 C1 C2 C7 . . . . 20.32(18) ?
    O2 C1 C2 C3 . . . . 20.12(19) ?
    O1 C1 C2 C3 . . . . -160.23(12) ?
    C7 C2 C3 C4 . . . . -1.72(19) ?
    C1 C2 C3 C4 . . . . 178.82(12) ?
    C2 C3 C4 C5 . . . . 1.13(19) ?
    C2 C3 C4 C8 . . . . 177.77(12) ?
    C3 C4 C5 C6 . . . . 0.5(2) ?
    C8 C4 C5 C6 . . . . -176.10(13) ?
    C4 C5 C6 C7 . . . . -1.6(2) ?
    C5 C6 C7 C2 . . . . 1.0(2) ?
    C3 C2 C7 C6 . . . . 0.7(2) ?
    C1 C2 C7 C6 . . . . -179.87(13) ?
    C3 C4 C8 O4 . . . . -12.05(19) ?
    C5 C4 C8 O4 . . . . 164.55(13) ?
    C3 C4 C8 O3 . . . . 169.72(12) ?
    C5 C4 C8 O3 . . . . -13.68(18) ?
    O6 C9 C10 C11 . . . . 11.4(2) ?
    O5 C9 C10 C11 . . . . -168.79(12) ?
    O6 C9 C10 C15 . . . . -169.00(13) ?
    O5 C9 C10 C15 . . . . 10.86(19) ?
    C15 C10 C11 C12 . . . . 0.1(2) ?
    C9 C10 C11 C12 . . . . 179.78(12) ?
    C10 C11 C12 C13 . . . . 0.8(2) ?
    C10 C11 C12 C16 . . . . 179.79(12) ?
    C11 C12 C13 C14 . . . . -1.0(2) ?
    C16 C12 C13 C14 . . . . -179.93(13) ?
    C12 C13 C14 C15 . . . . 0.2(2) ?
    C11 C10 C15 C14 . . . . -0.9(2) ?
    C9 C10 C15 C14 . . . . 179.43(13) ?
    C13 C14 C15 C10 . . . . 0.8(2) ?
    C11 C12 C16 O8 . . . . -7.9(2) ?
    C13 C12 C16 O8 . . . . 171.06(13) ?
    C11 C12 C16 O7 . . . . 172.93(12) ?
    C13 C12 C16 O7 . . . . -8.10(19) ?
loop_
    _geom_hbond_atom_site_label_D
    _geom_hbond_atom_site_label_H
    _geom_hbond_atom_site_label_A
    _geom_hbond_site_symmetry_A
    _geom_hbond_distance_DH
    _geom_hbond_distance_HA
    _geom_hbond_distance_DA
    _geom_hbond_angle_DHA
    N1 H1A O8 . 0.92 2.00 2.869(2) 156.8
    N1 H1B O2 2_655 0.92 1.84 2.744(2) 165.7
    N2 H2A O4 2_566 0.92 1.93 2.822(2) 164.4
    N2 H2B O6 . 0.92 1.88 2.784(2) 165.8
    O7 H3A O3 . 1.18(3) 1.26(3) 2.4177(19) 166(3)
    O7 H3A O4 . 1.18(3) 2.56(3) 3.329(2) 121.1(18)
    O5 H5A O1 1_466 1.18(2) 1.27(2) 2.4483(19) 171(2)
    O5 H5A O2 1_466 1.18(2) 2.66(2) 3.462(2) 124.2(15)
data_global
_journal_date_recd_electronic     2012-04-17
_journal_date_accepted     2012-05-08
_journal_name_full     'Acta Crystallographica, Section E'
_journal_year     2012
_journal_volume     68
_journal_issue      6
_journal_page_first     o1778
_journal_page_last     o1778
_journal_paper_category     QO
_journal_paper_doi     10.1107/S160053681202096X
_journal_coeditor_code     SU2413
_publ_contact_author_name     'Sherri R. Lovelace-Cameron'
_publ_contact_author_address
;
Department of Chemistry,
Youngstown State University,
One University, Plaza,
Youngstown, OH 44555, USA
;
_publ_contact_author_email     srlovelacecameron@ysu.edu
_publ_contact_author_fax     ?
_publ_contact_author_phone     ?
_publ_section_title
;
Dimethylammonium 3-carboxybenzoate
;
loop_
    _publ_author_name
    _publ_author_footnote
    _publ_author_address
    'Siddiqui, Tausif' .
;
Department of Chemistry, Youngstown State University,
One University Plaza, Youngstown, OH 44555, USA
;
    'Koteswara Rao, Vandavasi' .
;
Department of Chemistry, Youngstown State University,
One University Plaza, Youngstown, OH 44555, USA
;
    'Zeller, Matthias' .
;
Department of Chemistry, Youngstown State University,
One University Plaza, Youngstown, OH 44555, USA
;
    'Lovelace-Cameron, Sherri R.' .
;
Department of Chemistry, Youngstown State University,
One University Plaza, Youngstown, OH 44555, USA
;
