# Supplementary material for: Dimethyl­ammonium 3-carb­oxy­benzoate
Source: Acta Crystallogr Sect E Struct Rep Online. 2012 May 19;68(Pt 6):o1778. doi: 10.1107/S160053681202096X (PMC3379357; doi:10.1107/S160053681202096X)
Supplement: Supplementary file 2 [file e-68-o1778-Isup2.hkl]

# 
# h,k,l, Fc-squared, Fo-squared, sigma(Fo-squared) and status flag 
# 
data_I
_shelx_title ' 12mz115_0m in P-1' 
_shelx_refln_list_code          4 
_shelx_F_calc_maximum      118.46 
_exptl_crystal_F_000       448.00 
_reflns_d_resolution_high  0.6745 
 
loop_ 
 _symmetry_equiv_pos_as_xyz 
 'x, y, z' 
 '-x, -y, -z' 
 
_cell_length_a     8.4386 
_cell_length_b    10.1331 
_cell_length_c    12.3044 
_cell_angle_alpha  91.858 
_cell_angle_beta   94.599 
_cell_angle_gamma  90.009 
 
_shelx_F_squared_multiplier     1.000 
 
loop_ 
 _refln_index_h 
 _refln_index_k 
 _refln_index_l 
 _refln_F_squared_calc 
 _refln_F_squared_meas 
 _refln_F_squared_sigma 
 _refln_observed_status 
   1   0   0      152.60      142.75      1.79 o 
   2   0   0      327.65      288.37      3.59 o 
   3   0   0      169.12      168.29      3.73 o 
   4   0   0      633.35      656.78      7.67 o 
   5   0   0        2.00        1.92      0.81 o 
   6   0   0       31.44       29.90      4.11 o 
   7   0   0      223.20      221.47      9.81 o 
   8   0   0     1282.78     1261.30     29.77 o 
   9   0   0       32.07       27.44      5.73 o 
  10   0   0       30.88       29.65      6.06 o 
  11   0   0        1.59       -0.53      3.38 o 
  12   0   0       27.93       19.78      5.38 o 
 -12   1   0       10.49        8.15      2.91 o 
 -11   1   0        6.16        6.27      2.97 o 
 -10   1   0        0.49        0.61      2.08 o 
  -9   1   0       28.22       24.14      4.53 o 
  -8   1   0      117.56      122.51      7.86 o 
  -7   1   0      620.08      618.64     47.62 o 
  -6   1   0       19.41       19.10      3.42 o 
  -5   1   0        9.01        9.41      1.12 o 
  -4   1   0      954.19      931.08     12.04 o 
  -3   1   0      857.30      878.89     10.79 o 
  -2   1   0     4992.55     4436.80     39.29 o 
  -1   1   0       44.89       38.86      2.31 o 
   0   1   0      244.05      224.01      3.93 o 
   1   1   0     3939.09     3862.55     33.46 o 
   2   1   0      819.78      891.42     19.62 o 
   3   1   0      414.66      381.93      6.75 o 
   4   1   0      988.45     1040.87     21.08 o 
   5   1   0       35.42       37.85      2.40 o 
   6   1   0      122.66      137.57      7.12 o 
   7   1   0      303.66      309.68     11.68 o 
   8   1   0      257.03      269.96     11.68 o 
   9   1   0      436.43      444.40     16.15 o 
  10   1   0       71.76       84.01     10.24 o 
  11   1   0        3.29        1.60      2.18 o 
  12   1   0        9.37        2.21      4.13 o 
 -12   2   0       85.52      102.22     14.10 o 
 -11   2   0        0.99       -1.01      2.20 o 
 -10   2   0       24.59       18.08      4.26 o 
  -9   2   0       90.33       90.82      8.80 o 
  -8   2   0      236.68      214.12     10.55 o 
  -7   2   0      181.06      179.83      8.99 o 
  -6   2   0        5.99        6.48      2.40 o 
  -5   2   0       64.21       75.34      2.95 o 
  -4   2   0      894.53      932.34     12.54 o 
  -3   2   0      264.86      276.66      8.01 o 
  -2   2   0     1136.82     1108.27     12.80 o 
  -1   2   0      961.42      845.37      9.78 o 
   0   2   0     1844.80     1690.44     23.86 o 
   1   2   0     1107.03     1027.39     11.36 o 
   2   2   0      686.86      651.28      8.82 o 
   3   2   0      235.86      264.71      5.71 o 
   4   2   0        1.01        4.89      2.68 o 
   5   2   0      706.04      673.82     11.40 o 
   6   2   0      137.02      131.72      4.78 o 
   7   2   0        0.13       -1.27      1.27 o 
   8   2   0       10.63        4.62      3.21 o 
   9   2   0      370.05      389.07     14.98 o 
  10   2   0        3.23        1.34      2.10 o 
  11   2   0       79.01       73.06      8.45 o 
  12   2   0        5.08        0.92      3.07 o 
 -11   3   0      125.27      148.40     12.62 o 
 -10   3   0        0.88        4.34      3.50 o 
  -9   3   0       30.58       27.71      5.34 o 
  -8   3   0      132.30      129.99      8.27 o 
  -7   3   0      151.68      138.31      8.00 o 
  -6   3   0      379.15      388.57     12.74 o 
  -5   3   0       29.83       31.73      2.18 o 
  -4   3   0      370.47      381.84      7.65 o 
  -3   3   0      202.37      220.04      5.35 o 
  -2   3   0      756.73      707.85     10.04 o 
  -1   3   0      328.79      314.41      5.59 o 
   0   3   0       26.41       23.96      1.35 o 
   1   3   0     2362.94     2254.54     21.97 o 
   2   3   0      674.38      655.11     12.46 o 
   3   3   0      451.62      501.19      8.61 o 
   4   3   0      341.71      354.94      7.73 o 
   5   3   0       27.70       19.78      2.35 o 
   6   3   0      166.28      182.97      6.10 o 
   7   3   0        3.74        5.07      2.28 o 
   8   3   0      235.13      257.96     11.41 o 
   9   3   0       16.06       11.20      3.02 o 
  10   3   0       73.57       80.91      8.30 o 
  11   3   0       81.35       94.64     10.27 o 
  12   3   0        3.76        0.07      3.07 o 
 -11   4   0       23.62       22.51      5.11 o 
 -10   4   0       76.03       78.52      8.49 o 
  -9   4   0      167.74      163.91     10.14 o 
  -8   4   0       32.18       34.73      8.32 o 
  -7   4   0       71.14       65.86      6.83 o 
  -6   4   0      326.34      307.90     11.54 o 
  -5   4   0      531.70      578.62     15.46 o 
  -4   4   0       66.82       75.15      3.63 o 
  -3   4   0        8.55        4.33      1.70 o 
  -2   4   0       59.53       78.33      3.26 o 
  -1   4   0     1120.35     1103.91     16.26 o 
   0   4   0       52.68       53.35      1.96 o 
   1   4   0       20.80       12.99      0.94 o 
   2   4   0        8.67       13.46      1.36 o 
   3   4   0       42.47       42.33      2.66 o 
   4   4   0       88.23      101.06      4.15 o 
   5   4   0        6.11       11.65      1.84 o 
   6   4   0      536.94      558.31     11.80 o 
   7   4   0        0.78        0.01      1.78 o 
   8   4   0       66.54       60.75      6.59 o 
   9   4   0        0.10       -0.68      1.66 o 
  10   4   0        1.07        0.35      2.02 o 
  11   4   0        0.74        1.00      3.51 o 
 -11   5   0        9.92        8.87      2.90 o 
 -10   5   0       13.63       14.02      3.90 o 
  -9   5   0       26.26       24.60      4.75 o 
  -8   5   0       14.04       11.07      3.70 o 
  -7   5   0       30.64       37.80      5.30 o 
  -6   5   0       76.60       90.00      8.70 o 
  -5   5   0      342.63      380.15      9.13 o 
  -4   5   0       50.03       60.95      3.68 o 
  -3   5   0      722.85      786.22     12.89 o 
  -2   5   0      161.01      168.29      5.14 o 
  -1   5   0      288.84      308.85      6.90 o 
   0   5   0      137.15      127.07      3.28 o 
   1   5   0      267.69      281.03      9.94 o 
   2   5   0       86.01       79.61      2.69 o 
   3   5   0      129.21      149.75      4.61 o 
   4   5   0      451.24      434.29      9.18 o 
   5   5   0       60.64       61.31      4.00 o 
   6   5   0       46.51       53.23      4.36 o 
   7   5   0       83.20       92.67     11.84 o 
   8   5   0       16.71       11.95      4.20 o 
   9   5   0       36.89       33.85      4.56 o 
  10   5   0        0.10        2.97      3.33 o 
  11   5   0       62.35       57.74     10.20 o 
 -11   6   0        0.01       -0.31      2.60 o 
 -10   6   0       17.95       16.04      9.69 o 
  -9   6   0       33.04       39.44      6.20 o 
  -8   6   0       12.95       13.94      3.49 o 
  -7   6   0      461.85      461.16     17.31 o 
  -6   6   0       38.18       55.98      7.07 o 
  -5   6   0        3.10        2.76      1.68 o 
  -4   6   0        9.04        6.81      1.54 o 
  -3   6   0      566.34      575.18     11.26 o 
  -2   6   0        2.25        6.62      1.45 o 
  -1   6   0     1182.20     1217.44     16.17 o 
   0   6   0       21.68       21.91      2.31 o 
   1   6   0      725.68      706.35     16.13 o 
   2   6   0      800.42      821.69     18.09 o 
   3   6   0      253.62      280.00      6.37 o 
   4   6   0        0.15        1.06      0.89 o 
   5   6   0      154.43      141.71      6.87 o 
   6   6   0      103.83       90.55      9.48 o 
   7   6   0       52.39       62.02     10.39 o 
   8   6   0        0.46        2.82      2.63 o 
   9   6   0        8.03        8.44      5.07 o 
  10   6   0       42.87       46.54     10.10 o 
 -10   7   0       17.84       16.41      5.80 o 
  -9   7   0       88.85       95.09      9.80 o 
  -8   7   0       34.81       33.25      5.54 o 
  -7   7   0        2.15        3.19      2.76 o 
  -6   7   0      134.38      114.61     13.42 o 
  -5   7   0       61.20       50.39      4.29 o 
  -4   7   0      271.98      304.44      8.72 o 
  -3   7   0       24.36       30.22      3.13 o 
  -2   7   0      288.41      286.55      9.30 o 
  -1   7   0        1.45       -0.37      1.22 o 
   0   7   0       55.33       62.26      7.28 o 
   1   7   0       19.06       17.82      3.20 o 
   2   7   0      146.89      157.60      7.91 o 
   3   7   0      140.23      149.48      8.04 o 
   4   7   0        7.34        4.15      1.92 o 
   5   7   0        1.55        7.69      3.35 o 
   6   7   0      863.33      809.46     32.07 o 
   7   7   0        1.42       -0.49      1.76 o 
   8   7   0        2.32       -2.06      2.06 o 
   9   7   0        2.01        6.83      4.03 o 
  10   7   0        1.31       -1.10      2.83 o 
 -10   8   0       63.12       48.13      7.58 o 
  -9   8   0       49.17       42.05     10.62 o 
  -8   8   0        2.81        4.91      2.71 o 
  -7   8   0       14.30       11.53      3.32 o 
  -6   8   0       18.20       13.56      3.21 o 
  -5   8   0        4.50        1.62      1.48 o 
  -4   8   0      271.74      279.78      8.67 o 
  -3   8   0       17.65       15.37      4.46 o 
  -2   8   0       45.46       43.96      5.26 o 
  -1   8   0      152.86      159.75      8.34 o 
   0   8   0       36.18       29.42      6.35 o 
   1   8   0       48.47       43.49      5.31 o 
   2   8   0      325.44      302.86     13.21 o 
   3   8   0        2.66        2.09      1.93 o 
   4   8   0        6.93        2.77      3.37 o 
   5   8   0        1.79        2.11      3.90 o 
   6   8   0       83.80       85.18      8.30 o 
   7   8   0        1.36        6.46      2.14 o 
   8   8   0        1.81        1.12      3.73 o 
   9   8   0       23.13       31.58      8.37 o 
  -9   9   0       48.88       34.52      4.64 o 
  -8   9   0       24.74       13.60      5.10 o 
  -7   9   0       21.55       19.88      5.92 o 
  -6   9   0        8.50        8.82      4.27 o 
  -5   9   0      237.87      258.82     11.30 o 
  -4   9   0        2.10        2.16      2.14 o 
  -3   9   0       14.39       14.85      4.49 o 
  -2   9   0      166.33      179.81      9.44 o 
  -1   9   0       26.99       22.41      4.07 o 
   0   9   0      167.94      169.30      9.24 o 
   1   9   0        3.33        1.42      2.07 o 
   2   9   0      390.84      386.53     25.63 o 
   3   9   0      648.16      654.21     21.47 o 
   4   9   0      157.65      151.75      9.15 o 
   5   9   0       12.43        9.96      5.57 o 
   6   9   0        0.11       -1.46      1.46 o 
   7   9   0       13.26       16.31      2.56 o 
   8   9   0       13.83       26.04      8.20 o 
   9   9   0      115.50      167.85     19.90 o 
  -9  10   0      168.07      184.44     15.49 o 
  -7  10   0       67.43       71.76     11.90 o 
  -6  10   0       46.81       40.35      8.58 o 
  -5  10   0       40.00       39.96      6.43 o 
  -4  10   0       42.95       36.03      5.25 o 
  -3  10   0        2.82        5.14      2.28 o 
  -2  10   0      115.75      128.21      8.27 o 
  -1  10   0       23.04       19.46      4.01 o 
   0  10   0      176.51      171.18     10.44 o 
   1  10   0       53.53       51.45      6.36 o 
   2  10   0       63.45       60.23      6.85 o 
   3  10   0        7.90        9.53      5.47 o 
   4  10   0      175.21      149.26      9.63 o 
   5  10   0        0.66        0.25      1.96 o 
   6  10   0        5.94        9.10      2.85 o 
   7  10   0       30.91       30.18      7.86 o 
   8  10   0      291.25      337.05     23.86 o 
  -8  11   0        6.62        6.86      3.12 o 
  -6  11   0        3.55        0.56      2.34 o 
  -5  11   0       32.98       25.86      6.70 o 
  -4  11   0        7.75        3.97      2.78 o 
  -3  11   0       97.12       98.69     17.27 o 
  -2  11   0        2.80        2.14      1.82 o 
  -1  11   0      567.36      570.08     26.29 o 
   0  11   0        5.47        5.37      2.79 o 
   1  11   0      286.35      279.87     18.21 o 
   2  11   0        3.94        9.38      2.97 o 
   3  11   0       11.36       13.57      3.00 o 
   4  11   0        5.35        4.13      2.44 o 
   5  11   0       51.00       45.52      7.04 o 
   6  11   0      178.64      176.53     16.53 o 
   7  11   0       58.42       52.56     10.73 o 
  -7  12   0       29.84       39.69      6.72 o 
  -6  12   0        4.63       10.55      4.29 o 
  -5  12   0        0.62        3.59      2.67 o 
  -4  12   0       12.84       13.83      3.14 o 
  -3  12   0       12.80       10.46      2.52 o 
  -2  12   0        0.01        1.39      1.81 o 
  -1  12   0       15.27       14.41      3.45 o 
   0  12   0      375.93      390.91     22.62 o 
   1  12   0        0.99        0.76      1.76 o 
   2  12   0      205.23      187.90     15.76 o 
   3  12   0        0.01       -0.58      2.11 o 
   4  12   0        0.76        1.20      2.33 o 
   5  12   0        8.06       12.00      5.98 o 
   6  12   0       12.15       15.35      2.98 o 
  -5  13   0        8.42        4.03      2.99 o 
  -4  13   0       34.53       32.39     10.02 o 
  -3  13   0       16.82       11.23      4.08 o 
  -2  13   0       14.51       13.04      8.28 o 
  -1  13   0      234.60      225.64     17.64 o 
   0  13   0       21.91       13.15      4.14 o 
   1  13   0       55.06       45.36      6.65 o 
   2  13   0        1.46        4.71      2.36 o 
   3  13   0        3.15        0.06      2.69 o 
   4  13   0        0.67        3.34      5.37 o 
   5  13   0        6.82        6.09      3.78 o 
  -4  14   0        3.48        7.13      3.48 o 
  -3  14   0        7.60        0.73      1.89 o 
  -2  14   0        4.87       -2.03      2.03 o 
  -1  14   0       42.33       39.04      5.30 o 
   0  14   0        4.71        1.25      7.28 o 
   1  14   0        0.15       -2.05      2.85 o 
   2  14   0       12.05       11.15      3.14 o 
  -3 -14   1       34.25       30.58      5.02 o 
  -2 -14   1       52.00       36.63      5.59 o 
  -1 -14   1      139.79      147.24     14.01 o 
   0 -14   1        1.95       -2.76      2.76 o 
   1 -14   1        4.75        2.60      2.18 o 
   2 -14   1       66.24       55.04      6.52 o 
   3 -14   1       14.64        7.51      1.99 o 
   4 -14   1       26.08       46.13     14.72 o 
  -5 -13   1       32.60       22.19      8.88 o 
  -4 -13   1        8.42        8.42      6.91 o 
  -3 -13   1        4.80        1.29      2.22 o 
  -2 -13   1      117.83      110.65     14.33 o 
  -1 -13   1      279.17      304.68     20.31 o 
   0 -13   1       22.26       10.99      3.99 o 
   1 -13   1        0.64        1.18      1.99 o 
   2 -13   1       38.59       36.65      5.77 o 
   3 -13   1       43.70       36.95      5.42 o 
   4 -13   1        4.01        7.35      3.43 o 
   5 -13   1        2.43        4.00      2.64 o 
   6 -13   1        4.09        8.80      2.86 o 
  -6 -12   1        2.02        6.51      4.53 o 
  -5 -12   1        0.86        2.31      3.27 o 
  -4 -12   1       17.73       15.41      3.57 o 
  -3 -12   1       41.52       36.64      5.88 o 
  -2 -12   1        1.08        0.07      1.95 o 
  -1 -12   1       60.32       54.84      7.17 o 
   0 -12   1        0.52       -1.69      1.76 o 
   1 -12   1       25.96       23.23      5.52 o 
   2 -12   1       91.20       90.62     15.77 o 
   3 -12   1        3.54        5.99      4.89 o 
   4 -12   1        5.57        3.16      4.00 o 
   5 -12   1        7.30        7.35      3.21 o 
   6 -12   1       61.19       77.71     11.83 o 
   7 -12   1       56.28       61.77      9.80 o 
  -7 -11   1        1.04        5.20      2.80 o 
  -6 -11   1        0.19        7.75      2.61 o 
  -5 -11   1       12.60        8.87      5.55 o 
  -4 -11   1       23.57       14.62      3.89 o 
  -3 -11   1       16.31        9.04      5.63 o 
  -2 -11   1       56.45       41.02      5.87 o 
  -1 -11   1        0.96        1.34      1.79 o 
   0 -11   1       40.60       45.08      5.95 o 
   1 -11   1      214.33      218.72     11.34 o 
   2 -11   1      471.11      511.29     17.92 o 
   3 -11   1       28.09       29.73      5.73 o 
   4 -11   1      109.10      106.17     22.70 o 
   5 -11   1        8.25       15.77      2.16 o 
   6 -11   1       49.14       49.51      9.55 o 
   8 -11   1       38.89       38.34      5.16 o 
  -8 -10   1        0.86        2.95      2.62 o 
  -7 -10   1       17.55       11.97      5.59 o 
  -6 -10   1       26.78       17.34      3.67 o 
  -5 -10   1      143.45      145.34     10.20 o 
  -4 -10   1       15.08       17.67      3.77 o 
  -3 -10   1       31.48       42.58      6.10 o 
  -2 -10   1       40.25       32.74      5.35 o 
  -1 -10   1       10.06        8.69      2.87 o 
   0 -10   1      383.16      383.73     14.69 o 
   1 -10   1      118.86      120.37      8.87 o 
   2 -10   1       20.94       22.49      4.44 o 
   3 -10   1        7.46        3.52      3.13 o 
   4 -10   1      162.51      165.40      9.23 o 
   5 -10   1       48.43       43.59      5.45 o 
   6 -10   1       11.59        7.56      4.15 o 
   7 -10   1       23.74       12.79      5.49 o 
   8 -10   1       57.09       57.91      9.04 o 
   9 -10   1       19.90        9.42      2.97 o 
  -9  -9   1       24.94       19.00      7.34 o 
  -8  -9   1        0.87       -0.74      3.17 o 
  -7  -9   1       19.74       27.42      7.87 o 
  -6  -9   1       19.95       13.21      3.33 o 
  -5  -9   1       63.04       44.90      5.81 o 
  -4  -9   1        0.05        1.12      1.68 o 
  -3  -9   1      215.53      195.73     10.19 o 
  -2  -9   1      109.18      107.07     15.97 o 
  -1  -9   1       18.96       18.30      3.70 o 
   0  -9   1       40.61       29.46      4.79 o 
   1  -9   1      289.14      274.52     11.54 o 
   2  -9   1      321.29      319.96     12.39 o 
   3  -9   1       62.97       72.40      7.13 o 
   4  -9   1        0.59        1.99      1.91 o 
   5  -9   1      129.26      114.50      7.81 o 
   6  -9   1       24.99       18.65      5.08 o 
   7  -9   1       76.18       73.42      7.58 o 
   8  -9   1        0.49        1.44      3.27 o 
   9  -9   1       17.72        3.67      3.72 o 
  -9  -8   1        0.35        2.80      3.41 o 
  -8  -8   1        9.98       12.24      4.60 o 
  -7  -8   1       59.74       56.22     10.51 o 
  -6  -8   1       34.19       26.91      4.30 o 
  -5  -8   1      122.80      113.77     12.69 o 
  -4  -8   1       92.38       87.52      7.99 o 
  -3  -8   1       14.61       10.89      3.08 o 
  -2  -8   1      155.05      157.92      8.48 o 
  -1  -8   1       14.26        4.28      5.37 o 
   0  -8   1        5.48        6.54      2.51 o 
   1  -8   1      103.62      108.04      6.78 o 
   2  -8   1        3.06        3.28      2.38 o 
   3  -8   1      209.76      210.70      7.16 o 
   4  -8   1      107.24      116.99      5.54 o 
   5  -8   1       35.02       42.49      4.22 o 
   6  -8   1      276.02      295.20     12.47 o 
   7  -8   1        6.62        4.06      2.15 o 
   8  -8   1        3.08        1.28      2.32 o 
   9  -8   1       34.90       30.14      5.37 o 
  10  -8   1        0.39        1.90      6.42 o 
 -10  -7   1        5.54       10.34      4.86 o 
  -9  -7   1        5.73       10.20      5.24 o 
  -8  -7   1      214.87      179.36     15.63 o 
  -7  -7   1        6.31        8.58      4.11 o 
  -6  -7   1       37.84       32.71      4.53 o 
  -5  -7   1       67.16       51.34      5.84 o 
  -4  -7   1       61.40       54.63      6.02 o 
  -3  -7   1       20.44       27.60      4.21 o 
  -2  -7   1       51.78       55.97      5.69 o 
  -1  -7   1      112.80      110.31      6.40 o 
   0  -7   1       56.63       65.57      5.08 o 
   1  -7   1      248.47      242.01      6.45 o 
   2  -7   1      249.33      256.39      9.29 o 
   3  -7   1       10.78       16.45      2.40 o 
   4  -7   1      103.66      103.13      5.37 o 
   5  -7   1        1.54        3.13      1.41 o 
   6  -7   1       32.37       26.68      4.39 o 
   7  -7   1       44.97       42.48      5.67 o 
   8  -7   1       12.70       16.05      4.35 o 
   9  -7   1       47.77       60.82      7.62 o 
  10  -7   1       59.58       66.65      8.36 o 
 -10  -6   1        3.05        4.29      3.86 o 
  -9  -6   1       32.55       38.24      9.00 o 
  -8  -6   1        1.92        4.13      3.69 o 
  -7  -6   1        4.58        6.39      3.82 o 
  -6  -6   1        3.89        2.29      1.12 o 
  -5  -6   1       24.28       14.47      2.17 o 
  -4  -6   1      349.42      307.77      7.80 o 
  -3  -6   1       32.77       33.46      2.44 o 
  -2  -6   1       33.53       36.87      2.18 o 
  -1  -6   1      196.94      209.10     10.88 o 
   0  -6   1       18.48       21.76      2.00 o 
   1  -6   1        0.00        0.15      1.03 o 
   2  -6   1      405.30      404.26     10.54 o 
   3  -6   1      638.10      659.83     12.31 o 
   4  -6   1      181.52      194.43      6.63 o 
   5  -6   1       16.21       16.05      2.88 o 
   6  -6   1       45.60       45.25      5.45 o 
   7  -6   1       10.17        8.73      2.61 o 
   8  -6   1       21.48       20.14      3.74 o 
   9  -6   1       86.87       95.95      9.47 o 
  10  -6   1       10.86       16.81      4.42 o 
  11  -6   1      140.28      146.87     12.81 o 
 -11  -5   1        5.72        8.56      3.12 o 
 -10  -5   1       18.39       21.77      6.70 o 
  -9  -5   1       22.91       24.30      4.07 o 
  -8  -5   1       19.43       20.43      3.91 o 
  -7  -5   1       42.37       47.30      5.52 o 
  -6  -5   1        0.29        2.68      1.31 o 
  -5  -5   1       26.43       20.97      2.56 o 
  -4  -5   1      131.63      128.93      6.97 o 
  -3  -5   1     3064.70     3296.98     41.80 o 
  -2  -5   1      382.42      425.46      7.77 o 
  -1  -5   1      902.49      968.55     21.36 o 
   0  -5   1      694.86      743.10     21.64 o 
   1  -5   1     1525.61     1555.78     26.21 o 
   2  -5   1      610.57      645.56     10.98 o 
   3  -5   1       87.94      100.47      4.28 o 
   4  -5   1        0.26        1.18      0.82 o 
   5  -5   1      223.26      222.49      6.95 o 
   6  -5   1      164.95      174.49      8.86 o 
   7  -5   1      125.95      126.01      9.09 o 
   8  -5   1       41.04       41.22      5.75 o 
   9  -5   1       98.54      101.85      9.68 o 
  10  -5   1      123.35      164.26     11.75 o 
  11  -5   1       32.49       36.62     12.39 o 
 -11  -4   1      114.34      127.56     10.87 o 
 -10  -4   1        2.94        3.17      1.97 o 
  -9  -4   1       13.86       14.16      3.03 o 
  -8  -4   1        0.33        0.26      1.71 o 
  -7  -4   1       63.07       67.89      6.62 o 
  -6  -4   1      583.07      609.46     16.02 o 
  -5  -4   1       13.06       12.76      2.07 o 
  -4  -4   1      120.05      151.74      5.13 o 
  -3  -4   1       25.73       26.02      3.06 o 
  -2  -4   1        0.01        0.44      0.66 o 
  -1  -4   1      239.04      247.29     13.27 o 
   0  -4   1     1982.25     1981.84     20.99 o 
   1  -4   1       74.09       80.82      3.75 o 
   2  -4   1     4052.52     4002.42     86.53 o 
   3  -4   1      259.44      308.88      7.11 o 
   4  -4   1       56.30       50.90      4.03 o 
   5  -4   1       15.03       15.00      2.02 o 
   6  -4   1        8.01       12.89      3.03 o 
   7  -4   1      490.51      469.65     34.80 o 
   8  -4   1        5.10        1.89      1.81 o 
   9  -4   1       16.59        7.28      2.66 o 
  10  -4   1        1.21        3.18      2.51 o 
  11  -4   1       23.94       22.08      4.32 o 
 -12  -3   1        0.00        3.61      3.28 o 
 -11  -3   1       24.00       19.17      4.13 o 
 -10  -3   1      121.42      131.90      9.73 o 
  -9  -3   1        0.99        2.27      2.04 o 
  -8  -3   1      150.86      150.69      9.89 o 
  -7  -3   1       56.75       62.18      6.30 o 
  -6  -3   1        0.00        1.78      0.91 o 
  -5  -3   1       74.08       74.73      3.81 o 
  -4  -3   1       16.35       25.64      2.90 o 
  -3  -3   1      124.71      120.93      4.00 o 
  -2  -3   1     5347.26     5145.26    107.35 o 
  -1  -3   1       12.84        4.97      0.95 o 
   0  -3   1      174.36      165.51      4.63 o 
   1  -3   1       34.43       32.56      2.18 o 
   2  -3   1       21.47       20.33      1.91 o 
   3  -3   1       30.57       27.34      2.34 o 
   4  -3   1       91.57       97.88      3.90 o 
   5  -3   1       73.99       69.23      3.46 o 
   6  -3   1       35.53       37.31      4.77 o 
   7  -3   1      129.42      124.42      7.73 o 
   8  -3   1      114.34      113.82     15.26 o 
   9  -3   1        2.62        2.20      2.01 o 
  10  -3   1        8.20        1.52      2.46 o 
  11  -3   1       61.25       54.60      7.47 o 
 -12  -2   1       31.96       26.01      5.99 o 
 -11  -2   1       24.00       25.61      5.32 o 
 -10  -2   1      316.53      335.81     14.74 o 
  -9  -2   1      957.54      961.83     24.89 o 
  -8  -2   1      282.20      292.21     16.65 o 
  -7  -2   1       55.56       65.95      6.41 o 
  -6  -2   1        3.26        3.14      1.86 o 
  -5  -2   1      103.28      110.90      4.11 o 
  -4  -2   1      531.43      517.43     18.59 o 
  -3  -2   1      186.51      197.59      6.85 o 
  -2  -2   1     3818.60     3675.69     34.14 o 
  -1  -2   1     7363.04     6658.06    133.56 o 
   0  -2   1       22.85       15.93      1.31 o 
   1  -2   1     2700.37     2571.81     42.06 o 
   2  -2   1       35.87       33.89      2.98 o 
   3  -2   1      399.77      386.56      7.05 o 
   4  -2   1     1702.64     1757.03     29.72 o 
   5  -2   1       66.05       58.56      3.11 o 
   6  -2   1        2.22        1.41      0.74 o 
   7  -2   1       62.40       62.10      6.83 o 
   8  -2   1       61.80       67.60      7.15 o 
   9  -2   1      138.50      131.26      9.44 o 
  10  -2   1       14.32       14.32      4.80 o 
  11  -2   1        0.88       -1.93      1.93 o 
  12  -2   1        6.00        7.00      3.22 o 
 -12  -1   1       18.97       15.29      2.65 o 
 -11  -1   1       17.95       16.14      4.08 o 
 -10  -1   1       22.02       20.43      4.25 o 
  -9  -1   1      653.70      635.28     19.69 o 
  -8  -1   1      420.98      405.96     14.55 o 
  -7  -1   1      357.58      379.87     13.00 o 
  -6  -1   1       53.36       48.39      5.13 o 
  -5  -1   1       53.89       49.79      2.41 o 
  -4  -1   1       64.31       68.41      3.09 o 
  -3  -1   1      786.63      779.81     10.14 o 
  -2  -1   1     1786.29     1586.34     42.93 o 
  -1  -1   1     1263.42     1131.98     11.55 o 
   0  -1   1     2145.71     2013.21     28.80 o 
   1  -1   1       37.97       23.40      1.60 o 
   2  -1   1      583.83      502.52      9.01 o 
   3  -1   1      494.51      493.43      7.73 o 
   4  -1   1       92.20       85.68      3.25 o 
   5  -1   1       24.60       27.43      1.74 o 
   6  -1   1      359.00      327.99      7.36 o 
   7  -1   1      752.25      759.88     29.15 o 
   8  -1   1      291.33      278.37     12.02 o 
   9  -1   1      235.47      249.69     18.47 o 
  10  -1   1      600.67      640.68     21.13 o 
  11  -1   1      193.74      203.22     12.06 o 
  12  -1   1       42.94       58.44      9.62 o 
 -12   0   1        5.57        7.71      2.04 o 
 -11   0   1      125.13      116.87     14.91 o 
 -10   0   1        1.05        2.62      2.03 o 
  -9   0   1       40.58       46.62      6.18 o 
  -8   0   1      318.48      316.22     12.74 o 
  -7   0   1      490.60      478.00     24.10 o 
  -6   0   1        0.68        2.78      1.90 o 
  -5   0   1      303.24      296.15      9.65 o 
  -4   0   1      193.04      181.68     10.05 o 
  -3   0   1      597.97      632.96     11.99 o 
  -2   0   1     1292.16     1222.87     16.75 o 
  -1   0   1       56.83       52.24      1.38 o 
   0   0   1      282.04      240.08      6.06 o 
   1   0   1     6914.07     6686.75     56.25 o 
   2   0   1     1809.11     1788.65     61.45 o 
   3   0   1       69.10       59.57      2.15 o 
   4   0   1      785.35      791.04      9.44 o 
   5   0   1       42.92       44.94      2.59 o 
   6   0   1       44.82       51.01      3.00 o 
   7   0   1        0.03       -1.16      1.38 o 
   8   0   1     1590.29     1683.62     32.67 o 
   9   0   1       33.11       32.08      5.20 o 
  10   0   1       19.55       13.86      3.84 o 
  11   0   1        8.57        9.02      2.99 o 
  12   0   1        0.54        7.03      2.87 o 
 -12   1   1       16.77       16.02      3.35 o 
 -11   1   1        5.85        1.61      2.58 o 
 -10   1   1       74.49       80.67      8.64 o 
  -9   1   1        0.03        1.63      2.66 o 
  -8   1   1      265.34      246.13     11.23 o 
  -7   1   1      198.52      190.39      9.16 o 
  -6   1   1      111.33      107.03      6.43 o 
  -5   1   1       14.31       16.52      2.88 o 
  -4   1   1       62.17       54.44      4.45 o 
  -3   1   1       11.78        9.15      3.74 o 
  -2   1   1     6673.84     6162.30    112.59 o 
  -1   1   1        9.98        7.94      0.92 o 
   0   1   1      135.98      114.30      2.24 o 
   1   1   1      399.15      370.63      4.49 o 
   2   1   1     3960.57     3597.76     33.07 o 
   3   1   1        8.57       10.96      1.23 o 
   4   1   1      504.32      565.57      8.64 o 
   5   1   1      109.67      111.33      4.21 o 
   6   1   1      449.25      423.26     12.70 o 
   7   1   1        2.74        3.59      1.81 o 
   8   1   1        0.03       -1.38      1.38 o 
   9   1   1       26.03       21.47      4.32 o 
  10   1   1      437.64      453.08     24.01 o 
  11   1   1       47.21       46.01      6.38 o 
  12   1   1       10.46        5.45      2.10 o 
 -11   2   1       46.38       52.97      7.26 o 
 -10   2   1        1.33        5.50      2.65 o 
  -9   2   1       22.76       10.66      3.16 o 
  -8   2   1       13.09        8.05      2.81 o 
  -7   2   1        0.14        1.71      2.24 o 
  -6   2   1      653.40      694.42     18.21 o 
  -5   2   1      394.77      433.50     12.18 o 
  -4   2   1     2679.83     2876.37     41.92 o 
  -3   2   1     2944.52     3025.45     40.04 o 
  -2   2   1       97.70      101.77      3.06 o 
  -1   2   1       53.42       72.31      2.43 o 
   0   2   1      158.70      173.13      4.79 o 
   1   2   1     1333.22     1214.84     14.07 o 
   2   2   1      285.41      241.94     12.31 o 
   3   2   1      155.34      180.79      4.74 o 
   4   2   1      451.53      472.83      8.90 o 
   5   2   1      240.72      240.14      6.56 o 
   6   2   1        5.55        7.93      2.60 o 
   7   2   1       33.91       32.76      5.00 o 
   8   2   1       64.34       61.06     11.34 o 
   9   2   1       27.07       27.57      4.69 o 
  10   2   1        0.03       -1.33      1.84 o 
  11   2   1        0.70        5.22      2.57 o 
  12   2   1        0.62        4.21      3.05 o 
 -11   3   1       83.82       99.97     12.94 o 
 -10   3   1      206.32      241.69     30.73 o 
  -9   3   1       29.04       20.01      5.57 o 
  -8   3   1        2.31        0.26      1.74 o 
  -7   3   1        1.03        4.58      2.24 o 
  -6   3   1      477.79      505.92     14.75 o 
  -5   3   1        6.60        7.17      1.68 o 
  -4   3   1       38.99       48.57      2.65 o 
  -3   3   1     1413.01     1617.33     18.82 o 
  -2   3   1     1879.46     1899.01     20.55 o 
  -1   3   1        7.46        8.79      1.20 o 
   0   3   1       14.69       12.18      1.20 o 
   1   3   1      192.27      217.01      6.41 o 
   2   3   1        9.38        8.23      1.18 o 
   3   3   1      360.77      417.92      7.87 o 
   4   3   1      867.48      979.07     14.40 o 
   5   3   1      967.42     1027.72     15.81 o 
   6   3   1       12.71       11.34      1.94 o 
   7   3   1       53.69       47.23      5.55 o 
   8   3   1      140.40      152.36     11.75 o 
   9   3   1       12.53       11.22      2.90 o 
  10   3   1        0.00        0.06      1.82 o 
  11   3   1        7.88       12.11      3.25 o 
  12   3   1        0.00        2.97      3.32 o 
 -11   4   1       24.58       12.45      3.75 o 
 -10   4   1      241.88      268.49     22.84 o 
  -9   4   1       13.57       11.93      3.08 o 
  -8   4   1       48.49       42.05      5.82 o 
  -7   4   1       13.80       18.52      3.63 o 
  -6   4   1        0.04       -1.32      1.32 o 
  -5   4   1        1.66        2.74      0.96 o 
  -4   4   1       29.64       38.21      6.87 o 
  -3   4   1        1.06        3.10      1.08 o 
  -2   4   1     1721.32     1834.85     20.89 o 
  -1   4   1     1703.70     1691.10     18.81 o 
   0   4   1      141.22      153.64      6.82 o 
   1   4   1       77.65       90.51      4.69 o 
   2   4   1      494.17      489.37      7.75 o 
   3   4   1      583.27      622.69     10.30 o 
   4   4   1      143.16      155.68      5.69 o 
   5   4   1       31.96       45.87      3.67 o 
   6   4   1        8.38       12.55      2.19 o 
   7   4   1        0.34        2.11      1.69 o 
   8   4   1       62.20       66.03      7.07 o 
   9   4   1       19.37       18.64      3.63 o 
  10   4   1        1.70        0.59      2.19 o 
  11   4   1        2.52        0.17      2.62 o 
 -11   5   1       18.54       15.46      4.06 o 
 -10   5   1        5.61        0.90      5.38 o 
  -9   5   1       19.28       16.49      3.73 o 
  -8   5   1        0.11       -1.48      1.48 o 
  -7   5   1        7.86        9.63      2.81 o 
  -6   5   1      297.29      290.88     11.53 o 
  -5   5   1       31.88       26.94      2.80 o 
  -4   5   1      369.28      374.78      8.76 o 
  -3   5   1       78.56       71.11      3.91 o 
  -2   5   1      647.60      659.98     10.94 o 
  -1   5   1      509.81      558.31      9.07 o 
   0   5   1        4.38        1.55      1.30 o 
   1   5   1      167.21      178.56      7.15 o 
   2   5   1      152.51      143.27      3.41 o 
   3   5   1      277.15      292.72      6.58 o 
   4   5   1       18.63       17.27      4.16 o 
   5   5   1      381.20      362.06     11.35 o 
   6   5   1       16.88       23.16      3.00 o 
   7   5   1      129.89      141.38      8.00 o 
   8   5   1       48.72       55.96      6.29 o 
   9   5   1       10.30        8.72      4.49 o 
  10   5   1      100.29       98.84     14.76 o 
  11   5   1       22.00       40.54      8.30 o 
 -11   6   1        4.45       12.86      7.37 o 
 -10   6   1       53.13       61.61      8.10 o 
  -9   6   1       19.31       20.83      4.61 o 
  -8   6   1        9.19        2.73      2.05 o 
  -7   6   1       31.46       27.47      5.74 o 
  -6   6   1      167.53      161.82      8.78 o 
  -5   6   1      270.66      282.29      8.22 o 
  -4   6   1        0.02        3.59      1.32 o 
  -3   6   1      157.10      158.07      5.61 o 
  -2   6   1      952.22      921.32     14.17 o 
  -1   6   1       72.78       76.51      6.24 o 
   0   6   1       92.11       96.10      5.78 o 
   1   6   1      658.68      691.31     16.14 o 
   2   6   1       99.49       99.71      6.01 o 
   3   6   1        9.76        8.87      1.15 o 
   4   6   1       11.15       26.08      1.96 o 
   5   6   1        0.27        0.53      1.63 o 
   6   6   1      388.35      369.46     13.38 o 
   7   6   1      195.36      176.93     14.53 o 
   8   6   1      114.26      117.93     15.26 o 
   9   6   1       68.24       88.38     13.65 o 
  10   6   1        0.22        2.45      3.69 o 
 -10   7   1       17.68       16.63      4.82 o 
  -9   7   1       19.07        9.16      3.49 o 
  -8   7   1       79.44       79.00      8.22 o 
  -7   7   1        0.00       -1.48      1.59 o 
  -6   7   1       96.04       71.81      7.12 o 
  -5   7   1      451.07      454.51     11.29 o 
  -4   7   1       21.43       21.52      2.82 o 
  -3   7   1        0.00        0.66      1.12 o 
  -2   7   1       13.93       14.87      2.09 o 
  -1   7   1      360.59      339.71     11.82 o 
   0   7   1       23.88       21.29      3.64 o 
   1   7   1      271.28      293.78     10.83 o 
   2   7   1      407.63      416.63     13.29 o 
   3   7   1      620.58      614.62     16.84 o 
   4   7   1       31.75       23.73      4.01 o 
   5   7   1       19.15       18.85      4.45 o 
   6   7   1      281.70      267.16     12.33 o 
   7   7   1       12.18        5.40      1.92 o 
   8   7   1       24.58       20.94      6.36 o 
   9   7   1        0.39        0.66      3.02 o 
  10   7   1       39.84       49.27      9.87 o 
 -10   8   1       35.34       24.21      4.44 o 
  -9   8   1      119.32      106.10     10.36 o 
  -8   8   1       67.35       53.54     19.24 o 
  -7   8   1       71.26       64.49      7.10 o 
  -6   8   1      283.59      284.92     12.24 o 
  -5   8   1        0.03       -0.67      1.19 o 
  -4   8   1       52.69       67.75      4.54 o 
  -3   8   1        7.92       17.09      4.52 o 
  -2   8   1       26.47       34.40      4.80 o 
  -1   8   1      371.31      347.46     12.39 o 
   0   8   1      178.57      168.28      8.72 o 
   1   8   1        1.13        2.53      1.66 o 
   2   8   1        2.26        0.04      1.45 o 
   3   8   1        0.37       -1.37      1.37 o 
   4   8   1        8.38        9.12      4.12 o 
   5   8   1      118.27      112.74      8.48 o 
   6   8   1      162.75      159.77      9.55 o 
   7   8   1       21.71       24.05      4.05 o 
   8   8   1        0.26        6.27      3.48 o 
   9   8   1        9.28       15.04      6.36 o 
  -9   9   1      135.89      177.72     16.14 o 
  -8   9   1        0.07       -0.43      4.11 o 
  -7   9   1        2.29        0.68      3.30 o 
  -6   9   1        0.19        2.06      3.18 o 
  -5   9   1       64.97       68.46      6.81 o 
  -4   9   1       34.90       29.39      6.18 o 
  -3   9   1      188.46      185.55      9.62 o 
  -2   9   1      238.31      228.27     10.70 o 
  -1   9   1       53.94       58.34      6.55 o 
   0   9   1      848.42      844.01     21.58 o 
   1   9   1      441.32      443.43     15.31 o 
   2   9   1      158.50      144.03      8.61 o 
   3   9   1        8.56        7.13      3.15 o 
   4   9   1       15.43       15.21      3.47 o 
   5   9   1        0.14        2.25      3.44 o 
   6   9   1       72.74       68.62      7.80 o 
   7   9   1       12.96        9.57      2.65 o 
   8   9   1        0.04        3.69      3.69 o 
   9   9   1        5.64        1.00      2.97 o 
  -8  10   1       54.47       39.87      8.17 o 
  -7  10   1       18.62       23.31      7.01 o 
  -6  10   1        1.33       -3.21      3.21 o 
  -4  10   1       26.73       23.19      4.25 o 
  -3  10   1        0.02       -0.80      1.48 o 
  -2  10   1       32.06       29.19      4.82 o 
  -1  10   1        0.28        2.16      2.09 o 
   0  10   1      186.30      184.90     10.27 o 
   1  10   1       26.36       23.21      4.61 o 
   2  10   1       27.47       20.41      4.17 o 
   3  10   1       34.84       46.32      6.02 o 
   4  10   1        0.00        2.50      2.17 o 
   5  10   1        0.50        1.82      2.05 o 
   6  10   1        1.36        7.15      2.86 o 
   7  10   1       82.59       74.10      7.81 o 
   8  10   1      155.06      175.85     20.52 o 
  -8  11   1       33.13       29.92      6.18 o 
  -5  11   1        0.95        0.54      2.23 o 
  -4  11   1        0.07       -2.44      3.42 o 
  -3  11   1        5.36        4.50      2.47 o 
  -2  11   1       58.31       47.21      7.02 o 
  -1  11   1        0.02       -3.71      5.16 o 
   0  11   1      655.07      704.00     30.28 o 
   1  11   1       40.89       49.86      6.81 o 
   2  11   1        0.55        2.03      2.10 o 
   3  11   1        9.32        7.33      4.08 o 
   4  11   1       18.75       24.05      5.99 o 
   5  11   1        6.56        5.59      2.46 o 
   6  11   1       11.25       11.22      6.10 o 
   7  11   1       59.69       57.83      7.22 o 
  -6  12   1       36.72       22.93      6.23 o 
  -5  12   1       10.01        7.14      3.58 o 
  -4  12   1       18.99       37.53      8.11 o 
  -3  12   1        0.49        0.39      1.98 o 
  -2  12   1       67.77       72.00     20.09 o 
  -1  12   1       67.91       85.23      8.93 o 
   0  12   1      380.50      371.35     22.33 o 
   1  12   1      234.62      210.00     12.09 o 
   2  12   1        1.74        0.39      2.97 o 
   3  12   1       34.52       29.22      5.00 o 
   4  12   1       17.91       24.86      4.75 o 
   5  12   1       34.43       46.56      8.92 o 
   6  12   1        1.37        1.20      2.34 o 
   7  12   1       27.12       31.34      3.93 o 
  -5  13   1       12.48       10.19      3.13 o 
  -4  13   1        1.14        2.78      2.00 o 
  -3  13   1       39.49       42.29      8.68 o 
  -2  13   1       23.81       16.67      5.25 o 
  -1  13   1        2.09        2.40      3.67 o 
   0  13   1       15.22       13.91      3.73 o 
   1  13   1      156.21      171.80     15.53 o 
   2  13   1      264.78      270.24     20.05 o 
   3  13   1       16.92       17.76      4.16 o 
   4  13   1        0.42        1.24      2.15 o 
   5  13   1       38.72       22.49      4.77 o 
  -3  14   1      108.06      138.89     25.32 o 
  -2  14   1        2.02        5.99      2.35 o 
  -1  14   1        0.95        0.34      2.01 o 
   0  14   1        8.38        0.40      6.59 o 
   1  14   1       38.94       30.53     10.45 o 
   2  14   1       39.36       42.39      5.66 o 
  -3 -14   2       93.64       83.36     12.01 o 
  -2 -14   2      182.29      206.00     16.12 o 
  -1 -14   2       19.13       14.47      3.13 o 
   0 -14   2      195.82      238.11     17.64 o 
   1 -14   2       14.45        4.96      5.57 o 
   2 -14   2        4.23        2.27      4.12 o 
   3 -14   2        0.58        0.72      4.06 o 
   4 -14   2       14.51        3.10      2.81 o 
  -5 -13   2        0.00        5.93      2.45 o 
  -4 -13   2       23.25       18.03      4.10 o 
  -3 -13   2        0.04        0.02      2.02 o 
  -2 -13   2        0.10        2.52      3.83 o 
  -1 -13   2       35.97       24.60      5.41 o 
   0 -13   2       25.15       23.61      4.41 o 
   1 -13   2       47.90       43.56      6.02 o 
   2 -13   2       16.12       13.10      3.74 o 
   3 -13   2      107.87      103.19      9.69 o 
   4 -13   2       87.65       92.88      8.50 o 
   5 -13   2        0.01        3.29      2.56 o 
   6 -13   2       47.50       51.62      4.76 o 
  -6 -12   2        6.95        8.70      2.64 o 
  -5 -12   2      139.74      139.39     16.93 o 
  -4 -12   2        0.40        0.27      2.17 o 
  -3 -12   2      102.35       89.95     10.86 o 
  -2 -12   2       67.30       54.45     13.08 o 
  -1 -12   2       14.74       12.81      3.17 o 
   0 -12   2        1.89       -1.54      5.74 o 
   1 -12   2        8.94        5.69      2.52 o 
   2 -12   2        7.38        7.97      2.55 o 
   3 -12   2       28.96       26.36      4.38 o 
   4 -12   2       29.20       28.46      4.47 o 
   5 -12   2       13.70       18.35      5.49 o 
   6 -12   2        0.65        7.52      2.89 o 
  -7 -11   2       91.25      107.37     15.84 o 
  -6 -11   2        6.69        7.84      2.56 o 
  -5 -11   2       51.20       51.23      7.51 o 
  -4 -11   2       29.92       13.94      3.55 o 
  -3 -11   2       10.47        9.22      2.40 o 
  -2 -11   2        1.98        3.74      1.99 o 
  -1 -11   2      119.45      125.07     12.02 o 
   0 -11   2        8.85        6.92      2.56 o 
   1 -11   2      132.93      121.35      8.96 o 
   2 -11   2       29.97       35.04      5.13 o 
   3 -11   2      100.53      102.19      9.05 o 
   4 -11   2       76.80       98.07      8.30 o 
   5 -11   2       14.22       16.52      4.10 o 
   6 -11   2        3.07        4.94      3.02 o 
  -8 -10   2        4.36        1.54      3.49 o 
  -7 -10   2       70.98       76.56     12.68 o 
  -6 -10   2       89.39      109.09     15.28 o 
  -5 -10   2       26.24       24.47      5.47 o 
  -4 -10   2        0.02        0.06      2.69 o 
  -3 -10   2       85.04       73.71      7.67 o 
  -2 -10   2       20.07       19.13      3.89 o 
  -1 -10   2       56.42       52.46      7.10 o 
   0 -10   2        2.73        3.52      2.02 o 
   1 -10   2       13.37        9.07      3.30 o 
   2 -10   2       36.25       28.41      4.51 o 
   3 -10   2       42.65       32.47      5.98 o 
   4 -10   2       12.45       14.06      3.74 o 
   5 -10   2        0.00       -1.15      3.23 o 
   7 -10   2        0.86        1.78      2.91 o 
  -9  -9   2       48.80       66.33     11.45 o 
  -8  -9   2       16.34       10.78      4.47 o 
  -7  -9   2       10.73        8.23      4.90 o 
  -6  -9   2       10.00        8.99      2.46 o 
  -5  -9   2      121.33      126.11      9.05 o 
  -4  -9   2      142.17      133.20     11.64 o 
  -3  -9   2        0.21       -1.50      1.68 o 
  -2  -9   2      183.98      174.79     13.25 o 
  -1  -9   2      270.26      259.08     11.15 o 
   0  -9   2        4.48        4.37      2.31 o 
   1  -9   2       50.95       52.97      6.07 o 
   2  -9   2        4.17        1.49      1.67 o 
   3  -9   2      153.05      159.12      8.63 o 
   4  -9   2       18.44       13.96     10.41 o 
   5  -9   2      237.13      236.50     10.60 o 
   6  -9   2       20.19       18.64      3.18 o 
   7  -9   2       21.26       25.49      4.25 o 
   8  -9   2       17.42       10.55      2.40 o 
   9  -9   2       54.36       52.17      8.99 o 
  -9  -8   2        5.96        8.29      4.30 o 
  -8  -8   2        3.67       -0.90      2.53 o 
  -7  -8   2        4.41        3.63      3.27 o 
  -6  -8   2       23.96       33.10      4.65 o 
  -5  -8   2      162.59      139.46      8.40 o 
  -4  -8   2      329.31      302.29     15.62 o 
  -3  -8   2        5.95        1.58      1.62 o 
  -2  -8   2        1.35       -0.03      1.40 o 
  -1  -8   2        9.20       10.71      2.75 o 
   0  -8   2      190.07      204.53      9.20 o 
   1  -8   2        2.75        2.58      1.71 o 
   2  -8   2      550.25      588.63     13.19 o 
   3  -8   2       68.34       70.50      4.70 o 
   4  -8   2        0.00        3.01      1.69 o 
   5  -8   2        2.70       -0.33      1.44 o 
   6  -8   2        1.59       -0.73      1.65 o 
   7  -8   2       41.08       39.21      8.50 o 
   8  -8   2      108.73      123.84     10.64 o 
   9  -8   2       51.44       46.86      9.93 o 
  10  -8   2        4.18       -2.09      3.04 o 
 -10  -7   2        9.56        8.20      4.97 o 
  -9  -7   2       24.42       17.52      6.10 o 
  -8  -7   2       16.82        8.51      4.76 o 
  -7  -7   2      107.59      112.02     14.57 o 
  -6  -7   2       46.81       39.35      5.00 o 
  -5  -7   2        1.86       -0.06      1.28 o 
  -4  -7   2        9.22        2.71      1.77 o 
  -3  -7   2       27.93       32.90      4.53 o 
  -2  -7   2      102.61       92.37      6.07 o 
  -1  -7   2      206.05      202.08      8.65 o 
   0  -7   2      193.35      209.05      5.91 o 
   1  -7   2      226.69      242.61      9.54 o 
   2  -7   2      255.27      280.98      7.78 o 
   3  -7   2      276.50      279.55      9.90 o 
   4  -7   2       83.52       78.86      4.99 o 
   5  -7   2      259.89      285.72      8.88 o 
   6  -7   2        9.69        8.64      2.43 o 
   7  -7   2       62.24       56.81      6.54 o 
   8  -7   2       18.79       24.71     11.01 o 
   9  -7   2        0.01        0.56      2.45 o 
  10  -7   2       72.05       65.70      7.59 o 
 -10  -6   2        4.28        2.16      3.13 o 
  -9  -6   2        6.56        7.20      4.49 o 
  -8  -6   2       61.79       66.02     11.59 o 
  -7  -6   2       59.63       61.69      6.18 o 
  -6  -6   2      170.41      188.34      6.87 o 
  -5  -6   2       11.48       12.85      2.10 o 
  -4  -6   2      149.33      161.35      5.73 o 
  -3  -6   2      301.55      317.52      7.68 o 
  -2  -6   2        2.91        4.08      1.19 o 
  -1  -6   2       42.65       51.41      2.92 o 
   0  -6   2       50.34       44.19      2.87 o 
   1  -6   2        1.71        2.39      1.14 o 
   2  -6   2       49.07       47.40      3.60 o 
   3  -6   2       57.02       47.35      3.77 o 
   4  -6   2        7.49        9.02      1.74 o 
   5  -6   2      359.39      346.94      9.49 o 
   6  -6   2       93.25       72.82      7.05 o 
   7  -6   2      184.42      206.37     15.62 o 
   8  -6   2       91.49      113.91     10.85 o 
   9  -6   2        2.14        0.99      2.16 o 
  10  -6   2      150.24      154.76     10.82 o 
 -11  -5   2      148.03      168.75     15.49 o 
 -10  -5   2        6.68        4.20      3.82 o 
  -9  -5   2       47.08       47.04      5.88 o 
  -8  -5   2        3.90        5.68      2.01 o 
  -7  -5   2      131.24      134.58     11.41 o 
  -6  -5   2      443.96      479.93     11.15 o 
  -5  -5   2      162.50      168.36      6.10 o 
  -4  -5   2       30.24       32.05      3.04 o 
  -3  -5   2       46.38       41.99      3.18 o 
  -2  -5   2      560.73      604.02     10.23 o 
  -1  -5   2      325.90      347.07     10.04 o 
   0  -5   2       80.63       74.19      3.19 o 
   1  -5   2       61.21       68.90      3.27 o 
   2  -5   2      107.15      117.43      4.41 o 
   3  -5   2      825.39      895.68     22.09 o 
   4  -5   2       57.98       59.16      3.89 o 
   5  -5   2      434.15      440.33     10.34 o 
   6  -5   2        0.01        1.50      1.63 o 
   7  -5   2       17.89       17.21      4.31 o 
   8  -5   2       13.19       13.36      3.44 o 
   9  -5   2       40.51       54.10      7.00 o 
  10  -5   2      135.09      167.26     14.58 o 
  11  -5   2       89.99       88.17     17.75 o 
 -11  -4   2       83.18       94.10      9.10 o 
 -10  -4   2      151.97      150.11     10.28 o 
  -9  -4   2       48.31       58.23      7.61 o 
  -8  -4   2        2.05        3.46      2.17 o 
  -7  -4   2      138.70      139.52      9.12 o 
  -6  -4   2      169.25      171.32      6.07 o 
  -5  -4   2      400.05      409.09      9.36 o 
  -4  -4   2      547.00      630.93     11.40 o 
  -3  -4   2       10.89        7.63      1.43 o 
  -2  -4   2      105.75      100.77      4.90 o 
  -1  -4   2      295.85      262.78      5.72 o 
   0  -4   2       35.13       37.23      2.50 o 
   1  -4   2      406.75      377.25      7.25 o 
   2  -4   2      246.93      256.40      7.91 o 
   3  -4   2       25.57       28.69      2.63 o 
   4  -4   2      130.49      111.21      4.53 o 
   5  -4   2       26.04       30.47      3.06 o 
   6  -4   2       11.13        5.14      1.27 o 
   7  -4   2        6.61        9.84      3.92 o 
   8  -4   2      589.81      622.18     31.87 o 
   9  -4   2       20.35       19.71      4.28 o 
  10  -4   2        1.56        1.63      3.73 o 
  11  -4   2        3.32       11.87      8.30 o 
 -12  -3   2        0.74       -0.11      3.01 o 
 -11  -3   2       44.12       50.23     14.23 o 
 -10  -3   2       89.93       96.05      9.25 o 
  -9  -3   2      306.00      299.51     17.55 o 
  -8  -3   2      686.47      713.50     20.03 o 
  -7  -3   2      622.76      596.81     17.01 o 
  -6  -3   2        7.15        7.14      2.58 o 
  -5  -3   2      201.74      196.50      5.88 o 
  -4  -3   2      239.02      241.15      6.28 o 
  -3  -3   2     2087.08     2220.73     33.45 o 
  -2  -3   2     9326.88     9021.27     78.95 o 
  -1  -3   2     3645.96     3581.44     34.00 o 
   0  -3   2     5191.17     4991.08     73.40 o 
   1  -3   2       49.06       55.16      2.51 o 
   2  -3   2      115.87      102.91      4.07 o 
   4  -3   2        3.46        3.80      1.19 o 
   5  -3   2     1437.93     1457.19     19.89 o 
   6  -3   2     1494.67     1458.00     29.79 o 
   7  -3   2      289.66      278.10     11.44 o 
   8  -3   2       30.44       28.19      4.69 o 
   9  -3   2       11.69       15.12      3.79 o 
  10  -3   2       19.03       17.91      4.33 o 
  11  -3   2        0.01        6.01      2.56 o 
 -12  -2   2        1.74       -3.01      3.01 o 
 -11  -2   2        5.75        8.92      2.93 o 
 -10  -2   2      220.93      229.78     12.10 o 
  -9  -2   2       57.89       65.52      7.24 o 
  -8  -2   2      199.06      192.42      9.87 o 
  -7  -2   2       13.64       12.93      3.25 o 
  -6  -2   2       79.96       83.07      6.23 o 
  -5  -2   2      624.93      620.08     14.80 o 
  -4  -2   2       10.97        7.97      1.24 o 
  -3  -2   2      195.94      188.02      5.39 o 
  -2  -2   2     4194.52     4252.00     53.52 o 
  -1  -2   2    14033.62    13352.30    223.61 o 
   0  -2   2     7268.37     7265.71     81.91 o 
   1  -2   2    12616.52    12139.61    102.32 o 
   2  -2   2     7898.40     7785.16     68.21 o 
   3  -2   2      176.00      188.58      4.98 o 
   4  -2   2        6.26       11.29      1.71 o 
   5  -2   2      352.58      353.61     11.00 o 
   6  -2   2       55.55       51.46      3.67 o 
   7  -2   2      251.83      263.83     18.29 o 
   8  -2   2      160.78      138.11      8.30 o 
   9  -2   2      214.94      224.41     16.47 o 
  10  -2   2      129.16      142.41     10.54 o 
  11  -2   2        3.02        5.73      2.44 o 
  12  -2   2       30.52       23.50      4.31 o 
 -12  -1   2       40.52       35.17      6.39 o 
 -11  -1   2       24.22       17.85      3.99 o 
 -10  -1   2       15.45       14.36      3.48 o 
  -9  -1   2        3.85        1.08      2.24 o 
  -8  -1   2      841.51      835.65     21.74 o 
  -7  -1   2       61.19       65.73      6.55 o 
  -6  -1   2        0.68       -0.60      1.49 o 
  -5  -1   2       83.26       80.78      2.71 o 
  -4  -1   2     2381.62     2349.96     24.62 o 
  -3  -1   2      171.00      178.78      4.08 o 
  -2  -1   2     1492.40     1419.59     15.25 o 
  -1  -1   2     2823.38     2660.98     24.65 o 
   0  -1   2       76.17       62.94      2.38 o 
   1  -1   2     6084.95     5798.77     91.02 o 
   2  -1   2     3054.93     2937.71     28.06 o 
   3  -1   2      432.91      431.74      7.50 o 
   4  -1   2      181.50      172.19      4.93 o 
   5  -1   2      131.32      131.54      4.64 o 
   6  -1   2      210.13      189.15      5.30 o 
   7  -1   2       13.60       18.07      3.55 o 
   8  -1   2       54.68       49.67     11.83 o 
   9  -1   2      217.80      218.69     11.15 o 
  10  -1   2      162.32      170.38     10.53 o 
  11  -1   2       15.58       15.91      3.93 o 
  12  -1   2       19.22       11.97      3.65 o 
 -12   0   2       12.37       11.95      2.60 o 
 -11   0   2        5.38        4.04      2.78 o 
 -10   0   2        6.96        1.78      4.93 o 
  -9   0   2        0.03        4.34      2.12 o 
  -8   0   2      122.85      115.49      8.38 o 
  -7   0   2        6.92       15.62      4.67 o 
  -6   0   2        0.05       -1.24      1.37 o 
  -5   0   2      378.91      420.20     16.76 o 
  -4   0   2        4.79        4.36      1.66 o 
  -3   0   2      128.07      135.75      5.25 o 
  -2   0   2     3678.46     3413.23     37.44 o 
  -1   0   2      234.41      185.15      3.39 o 
   0   0   2      794.82      729.84     10.39 o 
   1   0   2     2573.09     2415.13     26.52 o 
   2   0   2     3517.55     3365.85     37.21 o 
   3   0   2      127.46      135.42      4.05 o 
   4   0   2      233.39      252.22      5.99 o 
   5   0   2      287.14      310.91      6.81 o 
   6   0   2      220.32      226.06      5.38 o 
   7   0   2        1.27        0.01      2.07 o 
   8   0   2      417.04      392.76     14.11 o 
   9   0   2       93.33      103.62     10.70 o 
  10   0   2       17.38       16.94      3.70 o 
  11   0   2       12.34        7.83      2.99 o 
  12   0   2       43.44       43.79      6.77 o 
 -11   1   2        1.79        0.83      2.30 o 
 -10   1   2       36.64       46.22      6.59 o 
  -9   1   2      211.48      209.65     11.21 o 
  -8   1   2        2.69        3.74      1.82 o 
  -7   1   2        0.47        3.59      3.21 o 
  -6   1   2        6.93        9.35      2.63 o 
  -5   1   2        1.34       -0.31      1.37 o 
  -4   1   2      213.94      205.46      7.34 o 
  -3   1   2     1551.17     1464.55     21.75 o 
  -2   1   2       83.24       77.62      3.74 o 
  -1   1   2      309.58      228.22      3.53 o 
   0   1   2       76.35       72.42      2.27 o 
   1   1   2       18.84       23.32      1.46 o 
   2   1   2      323.47      283.20      4.70 o 
   3   1   2       30.81       38.27      2.23 o 
   4   1   2       16.73       15.69      1.60 o 
   5   1   2      776.32      809.17     11.01 o 
   6   1   2      204.49      224.44      5.59 o 
   7   1   2        2.49        0.67      2.19 o 
   8   1   2        5.97        0.09      5.26 o 
   9   1   2       16.04       13.15      3.51 o 
  10   1   2        8.37        2.74      2.27 o 
  11   1   2        0.76        1.89      2.05 o 
  12   1   2        8.02       10.84      3.38 o 
 -11   2   2       17.90       15.80      4.19 o 
 -10   2   2      165.33      157.62     10.33 o 
  -9   2   2       58.93       55.92      7.01 o 
  -8   2   2       27.30       20.78      4.07 o 
  -7   2   2      125.11      122.92      7.52 o 
  -6   2   2        9.97        7.05      2.43 o 
  -5   2   2      539.68      526.17     13.70 o 
  -4   2   2      208.53      217.89      7.07 o 
  -3   2   2      128.31      153.31      3.91 o 
  -2   2   2      620.85      629.93      8.94 o 
  -1   2   2      325.18      337.64      7.30 o 
   0   2   2     7520.49     7063.81     52.85 o 
   1   2   2       55.80       54.05      2.00 o 
   2   2   2      402.73      348.08      5.62 o 
   3   2   2        1.15        1.56      0.80 o 
   4   2   2      840.39      913.08     11.70 o 
   5   2   2      242.58      263.89      7.18 o 
   6   2   2       91.94       88.43      4.43 o 
   7   2   2        0.04       -0.09      2.35 o 
   8   2   2       14.25       11.42      5.03 o 
   9   2   2        1.18        0.56      1.62 o 
  10   2   2        6.22        9.44      2.89 o 
  11   2   2       13.50       13.43      3.74 o 
 -11   3   2       11.37       15.16      4.11 o 
 -10   3   2        7.64        9.00      3.22 o 
  -9   3   2      110.67      105.00      9.47 o 
  -8   3   2       33.17       35.25      5.31 o 
  -7   3   2       66.33       76.68      7.25 o 
  -6   3   2        0.06       -0.52      2.50 o 
  -5   3   2      201.23      210.78      5.14 o 
  -4   3   2     2347.13     2502.88     64.54 o 
  -3   3   2       29.57       29.06      2.40 o 
  -2   3   2      983.06      935.43     12.42 o 
  -1   3   2       62.76       59.66      4.95 o 
   0   3   2     1047.07     1131.24     12.99 o 
   1   3   2     1156.19     1221.40     14.03 o 
   2   3   2      807.79      851.54     11.61 o 
   3   3   2        8.85        7.49      1.44 o 
   4   3   2      357.56      403.82      8.61 o 
   5   3   2       83.20       89.81      4.30 o 
   6   3   2       94.56      119.29      5.24 o 
   7   3   2       30.63       33.99      4.82 o 
   8   3   2      115.88      110.14      8.10 o 
   9   3   2      194.45      199.74     10.66 o 
  10   3   2        3.60        0.86      2.20 o 
  11   3   2       41.72       44.62     11.14 o 
 -11   4   2       20.78       19.36      7.37 o 
 -10   4   2       11.35       17.16      5.69 o 
  -9   4   2       82.85       85.18      8.49 o 
  -8   4   2      184.03      165.63      9.77 o 
  -7   4   2        0.03        1.27      2.11 o 
  -6   4   2       64.83       58.00      6.05 o 
  -5   4   2       44.77       46.64      3.00 o 
  -4   4   2      934.40      928.12     15.52 o 
  -3   4   2      153.02      156.13      5.32 o 
  -2   4   2     1499.47     1629.50     19.37 o 
  -1   4   2      443.34      438.00      7.57 o 
   0   4   2      759.67      751.59      9.73 o 
   1   4   2      134.96      130.49      5.73 o 
   2   4   2      339.15      338.05      6.51 o 
   3   4   2      758.28      769.02     12.08 o 
   4   4   2      357.23      368.06      8.44 o 
   5   4   2       10.57        9.41      1.90 o 
   6   4   2      430.95      396.73     10.07 o 
   7   4   2      191.64      175.00     11.95 o 
   8   4   2        3.14        3.32      1.93 o 
   9   4   2        3.76        9.04      2.87 o 
  10   4   2        0.11       -1.85      1.85 o 
  11   4   2      140.99      165.38     15.03 o 
 -11   5   2       58.15       58.23      7.44 o 
 -10   5   2        1.19       -0.19      2.54 o 
  -9   5   2        1.63       -1.98      1.98 o 
  -8   5   2        4.41       -0.13      1.79 o 
  -7   5   2      399.43      357.65     13.85 o 
  -6   5   2       71.75       59.35      6.25 o 
  -5   5   2       30.00       45.51      3.62 o 
  -4   5   2       59.80       61.43      4.57 o 
  -3   5   2        0.84        1.06      1.01 o 
  -2   5   2        0.28        2.52      1.02 o 
  -1   5   2        5.02        1.79      0.87 o 
   0   5   2        5.30        4.93      1.90 o 
   1   5   2      439.04      444.52     11.84 o 
   2   5   2      618.18      590.47     14.37 o 
   3   5   2        0.94        2.36      2.40 o 
   4   5   2       29.68       40.75      3.34 o 
   5   5   2       93.80       94.79      4.83 o 
   6   5   2       93.94       91.92      5.04 o 
   7   5   2      172.47      150.68      6.35 o 
   8   5   2       20.92       15.78      5.39 o 
   9   5   2        6.78        7.06      3.44 o 
  10   5   2        9.33       12.81      5.83 o 
  11   5   2        0.47        1.17      2.40 o 
 -11   6   2        8.77        5.85      3.04 o 
 -10   6   2       11.40       16.05      4.71 o 
  -9   6   2      130.44      131.12     15.64 o 
  -8   6   2        1.46        1.90      3.16 o 
  -7   6   2       16.11       16.06      3.39 o 
  -6   6   2       47.07       59.56      6.29 o 
  -5   6   2        4.19        2.77      1.48 o 
  -4   6   2       17.27       17.80      2.45 o 
  -3   6   2      796.08      830.43     14.11 o 
  -2   6   2       13.08       17.94      2.21 o 
  -1   6   2      114.20      144.26      5.68 o 
   0   6   2       65.21       65.08      5.74 o 
   1   6   2     1322.14     1332.85     24.40 o 
   2   6   2      847.65      884.70     19.43 o 
   3   6   2       47.45       42.53      5.05 o 
   4   6   2        4.27        3.62      2.09 o 
   5   6   2      105.09      107.51      7.56 o 
   6   6   2       25.63       35.86      5.02 o 
   7   6   2       60.37       58.36      7.08 o 
   8   6   2       13.65       12.36      4.69 o 
   9   6   2      189.76      193.89     16.77 o 
  10   6   2       92.39      104.73     15.63 o 
 -10   7   2       15.79       19.06      4.47 o 
  -9   7   2       30.22       25.95      5.45 o 
  -8   7   2       56.70       59.26      7.38 o 
  -7   7   2       91.20       86.32      8.18 o 
  -6   7   2        8.20        6.51      3.71 o 
  -5   7   2        1.19        1.21      1.29 o 
  -4   7   2      127.39      131.24      5.72 o 
  -3   7   2        0.76        2.55      1.32 o 
  -2   7   2       19.29       15.67      1.95 o 
  -1   7   2      177.67      183.35     12.67 o 
   0   7   2        1.32        1.29      1.88 o 
   1   7   2      546.87      499.26     14.55 o 
   2   7   2      220.86      218.64      9.66 o 
   3   7   2      394.99      403.46     13.73 o 
   4   7   2     1063.49     1051.46     24.28 o 
   5   7   2       40.26       34.19      4.96 o 
   6   7   2        1.31        3.87      2.13 o 
   7   7   2       55.73       49.20     13.90 o 
   8   7   2        0.01       -2.45      2.45 o 
   9   7   2        9.77       18.82      6.98 o 
  10   7   2       84.73      100.92     14.70 o 
 -10   8   2       54.12       45.50      7.18 o 
  -9   8   2       70.55       69.74      8.46 o 
  -8   8   2      108.76       99.83     14.17 o 
  -7   8   2      582.19      609.40     26.70 o 
  -6   8   2        0.55       -0.73      1.72 o 
  -5   8   2       25.17       21.13      2.75 o 
  -4   8   2       55.72       52.32      5.99 o 
  -3   8   2       50.98       54.50      8.15 o 
  -2   8   2      356.20      387.30     14.10 o 
  -1   8   2      252.13      239.34     10.41 o 
   0   8   2       14.41       16.30      3.40 o 
   1   8   2      806.47      760.86     21.21 o 
   2   8   2      590.50      548.79     19.66 o 
   3   8   2       11.79       13.78      3.21 o 
   4   8   2      295.40      308.02     13.00 o 
   5   8   2       25.56       20.71      4.08 o 
   6   8   2       33.90       31.13      4.92 o 
   7   8   2        3.14        3.96      3.17 o 
   8   8   2       35.30       31.59      8.68 o 
   9   8   2        1.15        5.46      4.63 o 
  -8   9   2        3.91        2.05      3.87 o 
  -7   9   2      151.18      132.69     15.93 o 
  -6   9   2       12.74        7.45      4.63 o 
  -5   9   2       49.38       38.92      8.39 o 
  -4   9   2       75.31       68.58      9.30 o 
  -3   9   2      112.94      103.77      8.68 o 
  -2   9   2      206.88      207.01     10.29 o 
  -1   9   2      740.13      743.03     20.24 o 
   0   9   2      212.90      183.76      9.71 o 
   1   9   2      653.76      675.44     19.38 o 
   2   9   2      237.95      236.62     11.26 o 
   3   9   2        0.29        3.32      2.19 o 
   4   9   2      228.54      244.00     12.08 o 
   5   9   2       51.08       49.45      7.66 o 
   6   9   2        0.65        2.04      2.38 o 
   7   9   2       16.43       26.20      7.16 o 
   8   9   2       17.77       25.01      7.33 o 
   9   9   2        1.64       -2.25      2.69 o 
  -8  10   2       25.27       22.29      7.29 o 
  -7  10   2       15.29        9.91      5.32 o 
  -6  10   2        3.68       -0.82      3.01 o 
  -4  10   2       41.81       38.97      5.82 o 
  -3  10   2      217.57      222.49     20.12 o 
  -2  10   2       37.45       32.87      5.17 o 
  -1  10   2      312.57      306.94     13.28 o 
   0  10   2       96.42       91.17     10.62 o 
   1  10   2        6.09        2.61      2.47 o 
   2  10   2       88.77       68.74      7.66 o 
   3  10   2       83.98       86.82      8.83 o 
   4  10   2       11.92       10.84      3.06 o 
   5  10   2       88.76       94.88      9.25 o 
   6  10   2        3.97        4.38      2.63 o 
   7  10   2        0.40        0.56      2.26 o 
   8  10   2       10.78       14.35      4.82 o 
  -7  11   2       33.49       49.35      9.97 o 
  -5  11   2       13.38       11.97      5.34 o 
  -4  11   2       15.63        9.58      2.68 o 
  -3  11   2        5.35        0.54      7.24 o 
  -2  11   2       96.91       95.08      9.03 o 
  -1  11   2       28.60       28.89      5.82 o 
   0  11   2       88.64       78.68     11.48 o 
   1  11   2        0.14       -0.52      2.62 o 
   2  11   2      159.01      164.00     10.34 o 
   3  11   2       55.52       54.55      7.14 o 
   4  11   2        2.82        3.25      2.26 o 
   5  11   2       32.24       27.13      9.63 o 
   6  11   2        3.88       -1.94      4.73 o 
   7  11   2        0.17        3.81      2.41 o 
  -6  12   2        0.33       -2.25      2.86 o 
  -5  12   2        3.29        1.22      2.80 o 
  -4  12   2       17.28       14.76      5.16 o 
  -3  12   2        5.49        4.40      6.46 o 
  -2  12   2       57.39       54.23      6.99 o 
  -1  12   2       53.71       56.48      7.35 o 
   0  12   2        8.08        2.95      2.26 o 
   1  12   2       29.00       19.46      4.43 o 
   2  12   2        0.29        0.41      2.06 o 
   3  12   2        1.90        5.60      2.65 o 
   4  12   2      167.06      198.75     12.63 o 
   5  12   2        1.37        6.58      2.98 o 
   6  12   2        2.54        1.08      2.51 o 
   7  12   2        0.39        4.00      3.73 o 
  -5  13   2       14.84        8.75      2.69 o 
  -4  13   2       51.02       53.96      6.92 o 
  -3  13   2      112.80      107.78     10.03 o 
  -2  13   2        0.23       -1.95      3.96 o 
  -1  13   2        2.96        0.56      3.34 o 
   0  13   2       13.43        6.94     13.17 o 
   1  13   2       31.01       24.65      4.95 o 
   2  13   2        0.27        3.54      2.25 o 
   3  13   2        2.25        5.81      2.53 o 
   4  13   2        0.50        5.16      2.14 o 
   5  13   2       94.71       91.55     11.87 o 
  -3  14   2        6.37       -0.24      3.40 o 
  -2  14   2      192.64      225.50     18.20 o 
  -1  14   2       26.40       20.01      3.98 o 
   0  14   2        1.42        0.89      4.14 o 
   1  14   2       16.30       10.02      2.89 o 
  -3 -14   3        5.19        0.29      2.74 o 
  -2 -14   3        0.12       -2.04      2.04 o 
  -1 -14   3        2.16        4.72      2.37 o 
   0 -14   3        4.68        8.13      2.21 o 
   1 -14   3      130.90      123.76     11.36 o 
   2 -14   3       18.46       13.64      4.79 o 
   3 -14   3       22.26       22.86      2.52 o 
  -5 -13   3        6.55        6.67      2.99 o 
  -4 -13   3       43.44       41.15     18.01 o 
  -3 -13   3       23.32       16.41      5.23 o 
  -2 -13   3        0.22       -1.84      2.07 o 
  -1 -13   3        2.63        1.44      2.44 o 
   0 -13   3       17.31       14.25      3.59 o 
   1 -13   3       45.78       48.56      6.44 o 
   2 -13   3      156.20      192.14     11.16 o 
   3 -13   3       15.29        6.53      2.06 o 
   4 -13   3       18.28       23.38      3.74 o 
  -6 -12   3      218.68      220.70     17.93 o 
  -5 -12   3        0.38       -1.32      2.02 o 
  -4 -12   3       35.41       36.05     11.23 o 
  -3 -12   3        0.03        1.26      3.90 o 
  -2 -12   3       32.77       30.05      4.85 o 
  -1 -12   3        0.00       -0.19      1.65 o 
   0 -12   3        4.14        5.00      4.98 o 
   1 -12   3        1.78        4.65      2.13 o 
   2 -12   3       72.27       67.76      7.37 o 
   3 -12   3      304.71      326.63     17.07 o 
   4 -12   3        1.86        2.39      1.98 o 
   5 -12   3        1.23       -0.23      1.77 o 
  -7 -11   3        3.30        4.45      3.10 o 
  -6 -11   3       15.02       14.01      3.19 o 
  -5 -11   3       17.69       17.20      3.89 o 
  -4 -11   3       18.61       17.76      3.87 o 
  -3 -11   3       51.73       37.59     11.84 o 
  -2 -11   3       62.52       55.28      9.28 o 
  -1 -11   3       36.67       39.60      9.84 o 
   0 -11   3      121.95      123.97      8.98 o 
   1 -11   3       93.54       97.35      8.90 o 
   2 -11   3        0.00       -0.86      4.27 o 
   3 -11   3      231.05      242.63     11.63 o 
   4 -11   3       46.54       48.11      5.81 o 
   5 -11   3      105.76      121.77      8.52 o 
   6 -11   3       17.86       13.69      3.00 o 
  -8 -10   3        4.68       10.88      3.99 o 
  -7 -10   3       11.46       11.55      5.05 o 
  -6 -10   3       31.03       22.13      3.78 o 
  -5 -10   3        9.14        9.02      2.74 o 
  -4 -10   3       16.06        7.46      7.21 o 
  -3 -10   3       35.52       30.49      5.12 o 
  -2 -10   3        6.77        7.84      2.32 o 
  -1 -10   3        6.63        3.84      2.08 o 
   0 -10   3       14.34       12.66      4.38 o 
   1 -10   3       61.99       61.29     11.14 o 
   2 -10   3      242.78      263.03     11.79 o 
   3 -10   3       85.40       85.83      7.99 o 
   4 -10   3       54.48       63.57      9.49 o 
   5 -10   3        4.78        4.34      1.70 o 
  -9  -9   3       13.92        0.40      2.39 o 
  -8  -9   3       40.71       46.44      9.85 o 
  -7  -9   3        0.25        3.36      3.18 o 
  -6  -9   3      213.03      219.81     11.43 o 
  -5  -9   3        0.00       -2.16      3.43 o 
  -4  -9   3       83.12       71.33     13.64 o 
  -3  -9   3       22.23       21.49      4.09 o 
  -2  -9   3       28.73       29.97      4.71 o 
  -1  -9   3       57.40       60.71     11.93 o 
   0  -9   3        0.77       -1.09      1.57 o 
   1  -9   3      131.04      125.55      7.57 o 
   2  -9   3      424.26      430.37     14.40 o 
   3  -9   3        0.32        0.68      1.83 o 
   4  -9   3        6.84       10.43      2.86 o 
   5  -9   3        0.74        1.72      1.37 o 
   6  -9   3      125.53      117.99      8.68 o 
   7  -9   3       52.00       58.30      5.93 o 
   8  -9   3        2.31        4.59      3.72 o 
  -9  -8   3        3.67        8.51      4.92 o 
  -8  -8   3       11.68        9.55      4.44 o 
  -7  -8   3        2.41        4.51      3.76 o 
  -6  -8   3        3.73        3.33      2.00 o 
  -5  -8   3        3.50        1.20      1.96 o 
  -4  -8   3        0.01       -1.31      1.31 o 
  -3  -8   3       55.21       44.13      5.51 o 
  -2  -8   3       39.12       44.60      6.20 o 
  -1  -8   3       11.06       17.89      3.48 o 
   0  -8   3        2.87        4.89      2.10 o 
   1  -8   3       91.53       90.97      6.09 o 
   2  -8   3        0.41        0.86      1.31 o 
   3  -8   3       46.02       52.91      4.50 o 
   4  -8   3      126.17      128.86      7.39 o 
   5  -8   3       39.72       39.45      4.06 o 
   6  -8   3       51.74       51.37      5.94 o 
   7  -8   3       61.59       60.73      6.94 o 
   8  -8   3       50.03       63.23     11.37 o 
   9  -8   3       76.36      107.31     14.54 o 
 -10  -7   3       17.25       16.84      5.25 o 
  -9  -7   3        7.76        9.62      4.36 o 
  -8  -7   3      156.72      181.97     15.75 o 
  -7  -7   3        9.73        6.53      4.20 o 
  -6  -7   3       29.30       33.55      4.56 o 
  -5  -7   3      194.30      215.21      9.99 o 
  -4  -7   3      120.69      110.15      6.85 o 
  -3  -7   3        2.11        2.59      2.02 o 
  -2  -7   3       52.73       52.11      3.37 o 
  -1  -7   3     1088.59     1121.56     23.50 o 
   0  -7   3      441.90      458.88      9.73 o 
   1  -7   3      537.52      578.31     11.48 o 
   2  -7   3        4.03        4.89      1.42 o 
   3  -7   3       43.95       47.63      7.88 o 
   4  -7   3        0.09        3.07      1.37 o 
   5  -7   3      142.82      143.43      6.31 o 
   6  -7   3       36.49       39.63      3.71 o 
   7  -7   3      387.89      426.28     15.73 o 
   8  -7   3        5.57       10.12      2.95 o 
   9  -7   3       80.59      100.82     14.61 o 
  10  -7   3        7.70        4.66      3.64 o 
 -10  -6   3      165.07      194.85     17.18 o 
  -9  -6   3        0.01        2.88      3.37 o 
  -8  -6   3       32.57       23.26      6.86 o 
  -7  -6   3       15.77       17.90      3.45 o 
  -6  -6   3        0.76        2.47      1.23 o 
  -5  -6   3       62.83       59.15      4.57 o 
  -4  -6   3      231.06      253.83      8.05 o 
  -3  -6   3       67.23       74.50      6.31 o 
  -2  -6   3      256.99      249.25      6.78 o 
  -1  -6   3      774.54      782.58     13.35 o 
   0  -6   3       64.68       55.67      5.97 o 
   1  -6   3       72.45       88.05      3.97 o 
   2  -6   3        0.21       -0.55      0.85 o 
   3  -6   3      608.35      621.43     12.25 o 
   4  -6   3      177.97      193.29     15.27 o 
   5  -6   3        9.65        7.53      1.79 o 
   6  -6   3       28.24       33.03      3.35 o 
   7  -6   3       36.49       42.11     10.84 o 
   8  -6   3       33.06       31.04      4.99 o 
   9  -6   3        1.89        1.47      1.87 o 
  10  -6   3        7.85       12.53      5.40 o 
 -11  -5   3      243.43      231.14     18.74 o 
 -10  -5   3       11.59        7.80      5.82 o 
  -9  -5   3       40.66       40.68      7.06 o 
  -8  -5   3       67.68       74.36      9.07 o 
  -7  -5   3      117.13      119.76      8.06 o 
  -6  -5   3       64.28       60.09      4.54 o 
  -5  -5   3       88.43      101.69      4.84 o 
  -4  -5   3      161.11      168.04      5.82 o 
  -3  -5   3     3340.25     3528.12     59.01 o 
  -2  -5   3      890.23      942.27     14.18 o 
  -1  -5   3     1100.61     1107.17     20.94 o 
   0  -5   3      573.00      566.47      9.95 o 
   1  -5   3      328.47      295.51      6.95 o 
   2  -5   3       19.69       23.55      3.13 o 
   3  -5   3      219.86      228.87      6.71 o 
   4  -5   3       62.13       67.03      4.21 o 
   5  -5   3        0.25        0.44      1.09 o 
   6  -5   3       90.33       89.99      4.86 o 
   7  -5   3       14.76        9.30      2.89 o 
   8  -5   3       84.19       90.23      8.63 o 
   9  -5   3       10.54       11.21      3.39 o 
  10  -5   3       67.66       64.71     11.71 o 
 -11  -4   3       42.84       34.12     12.89 o 
 -10  -4   3      346.34      377.78     30.09 o 
  -9  -4   3       27.83       22.94      6.42 o 
  -8  -4   3        0.98        0.97      2.09 o 
  -7  -4   3        9.68        8.06      2.58 o 
  -6  -4   3       70.21       73.02      4.04 o 
  -5  -4   3       49.79       49.79      3.89 o 
  -4  -4   3      105.83      115.35      4.60 o 
  -3  -4   3        8.71        9.33      2.29 o 
  -2  -4   3      285.87      294.77      6.75 o 
  -1  -4   3       11.30       18.52      2.85 o 
   0  -4   3       72.60       76.00      3.20 o 
   1  -4   3      144.93      169.55      4.83 o 
   2  -4   3       13.05       21.14      5.33 o 
   3  -4   3     1671.07     1748.55     40.23 o 
   4  -4   3      702.24      712.68     12.72 o 
   5  -4   3      503.24      520.96     13.93 o 
   6  -4   3        7.80        4.04      1.32 o 
   7  -4   3        0.04       -1.78      1.96 o 
   8  -4   3       33.26       34.90      5.21 o 
   9  -4   3       80.52       68.70      8.27 o 
  10  -4   3       96.67       97.08      9.44 o 
  11  -4   3        1.38       -3.00      3.00 o 
 -12  -3   3       47.59       46.34      7.24 o 
 -11  -3   3        8.86        3.86      4.03 o 
 -10  -3   3       13.35        7.38      2.73 o 
  -9  -3   3       13.67       12.41      3.25 o 
  -8  -3   3      163.04      161.28      9.21 o 
  -7  -3   3      474.92      459.08     14.85 o 
  -6  -3   3      901.77      826.95     29.10 o 
  -5  -3   3       36.08       43.84      3.63 o 
  -4  -3   3        3.79        1.60      0.89 o 
  -3  -3   3       94.45       90.44      3.65 o 
  -2  -3   3     2091.78     2115.76     29.27 o 
  -1  -3   3       16.70       20.86      1.90 o 
   0  -3   3        0.04        0.78      0.76 o 
   1  -3   3       66.98       67.46      5.53 o 
   2  -3   3     1002.07     1021.34     13.70 o 
   3  -3   3       51.10       49.07      3.09 o 
   4  -3   3        4.06        5.53      1.33 o 
   5  -3   3        1.34        1.48      1.05 o 
   6  -3   3     1612.11     1627.68     31.08 o 
   7  -3   3      215.36      206.34      9.92 o 
   8  -3   3       49.80       57.37      6.92 o 
   9  -3   3       22.94       13.54      3.45 o 
  10  -3   3        0.01       -1.93      1.93 o 
  11  -3   3       51.05       43.71     10.51 o 
 -12  -2   3        2.95        2.44      3.13 o 
 -11  -2   3       20.28       16.99      4.21 o 
 -10  -2   3       87.67       84.26      8.59 o 
  -9  -2   3        1.07        5.13      2.61 o 
  -8  -2   3        1.79       -0.94      1.63 o 
  -7  -2   3     1085.79     1076.78     26.47 o 
  -6  -2   3      638.64      610.92     16.10 o 
  -5  -2   3      426.14      413.73      8.29 o 
  -4  -2   3      198.60      221.23     10.10 o 
  -3  -2   3       54.86       57.68      2.69 o 
  -2  -2   3        7.57        8.29      1.28 o 
  -1  -2   3      148.04      158.38      3.97 o 
   0  -2   3     4282.81     4150.79     54.44 o 
   1  -2   3     1952.25     1875.37     32.31 o 
   2  -2   3     8636.67     8775.84     79.90 o 
   3  -2   3     2672.57     2813.12     29.35 o 
   4  -2   3      825.63      854.94     13.25 o 
   5  -2   3      180.48      172.93      5.78 o 
   6  -2   3      389.16      377.36      9.26 o 
   7  -2   3      641.46      638.39     17.73 o 
   8  -2   3      710.57      708.41     26.75 o 
   9  -2   3       10.42        8.23      2.64 o 
  10  -2   3       54.64       61.60      7.53 o 
  11  -2   3        2.55       -0.14      2.38 o 
 -12  -1   3        0.35        2.11      3.02 o 
 -11  -1   3        7.68        1.73      9.04 o 
 -10  -1   3       47.01       45.25      6.52 o 
  -9  -1   3      144.55      154.20      9.34 o 
  -8  -1   3        3.24        4.41      2.23 o 
  -7  -1   3       75.81       81.04      7.25 o 
  -6  -1   3      127.06      137.85      7.35 o 
  -5  -1   3      151.77      173.36      6.91 o 
  -4  -1   3       28.09       30.31      1.83 o 
  -3  -1   3      313.95      318.66      7.06 o 
  -2  -1   3      167.55      166.55      5.25 o 
  -1  -1   3     1035.55      914.84     10.84 o 
   0  -1   3        0.00       -0.03      0.43 o 
   1  -1   3       23.86        9.43      0.96 o 
   2  -1   3     2870.20     2812.47     27.62 o 
   3  -1   3      212.80      207.49      5.24 o 
   4  -1   3      201.91      178.23      5.29 o 
   5  -1   3       27.59       27.22      2.76 o 
   6  -1   3       66.29       69.67      3.31 o 
   7  -1   3       38.57       36.27      4.92 o 
   8  -1   3      116.89      124.43      8.52 o 
   9  -1   3      113.75      120.54      9.00 o 
  10  -1   3        0.31        2.09      2.10 o 
  11  -1   3      111.90      125.58     11.16 o 
 -11   0   3        3.20        4.47      2.35 o 
 -10   0   3       65.22       66.53      7.74 o 
  -9   0   3        0.01       -0.49      1.70 o 
  -8   0   3       26.70       24.01      4.20 o 
  -7   0   3       30.96       21.59      3.93 o 
  -6   0   3      601.07      618.89     16.04 o 
  -5   0   3      364.76      377.44     11.28 o 
  -4   0   3     3372.44     3579.76     45.79 o 
  -3   0   3     1896.23     1950.64     20.58 o 
  -2   0   3      399.67      383.24      6.23 o 
  -1   0   3        0.00        1.17      0.81 o 
   0   0   3       76.00       62.96      1.93 o 
   1   0   3     2939.28     2715.25     29.22 o 
   2   0   3       34.42       47.76      2.56 o 
   3   0   3      306.20      325.13      6.70 o 
   4   0   3      415.58      447.61      7.47 o 
   5   0   3      422.46      415.45      7.62 o 
   6   0   3       55.47       69.46      3.45 o 
   7   0   3       29.81       31.81      4.55 o 
   8   0   3       42.57       46.80      9.16 o 
   9   0   3        2.94        6.40      2.56 o 
  10   0   3       68.59       71.92      9.55 o 
  11   0   3      116.96      130.52      9.97 o 
  12   0   3       20.21       14.86      2.97 o 
 -11   1   3       44.68       57.67      7.80 o 
 -10   1   3      135.62      113.62     10.30 o 
  -9   1   3        0.67        0.60      1.97 o 
  -8   1   3      100.81       86.99      8.02 o 
  -7   1   3       92.28       93.95      7.03 o 
  -6   1   3      102.02      128.75      7.10 o 
  -5   1   3      614.33      648.39     21.94 o 
  -4   1   3      247.94      267.47      9.66 o 
  -3   1   3     1083.55     1040.90     31.42 o 
  -2   1   3      272.91      285.68      4.49 o 
  -1   1   3      486.86      504.28      6.36 o 
   0   1   3     4940.95     4540.66     41.23 o 
   1   1   3      280.21      274.55      4.52 o 
   2   1   3       67.36       56.36      2.28 o 
   3   1   3       28.57       37.18      2.38 o 
   4   1   3       27.74       24.90      2.16 o 
   5   1   3      600.86      655.37     11.93 o 
   6   1   3      125.85      143.57      5.02 o 
   7   1   3      123.81      125.56      7.46 o 
   8   1   3       37.59       35.66      5.02 o 
   9   1   3       92.14       89.77      8.53 o 
  10   1   3       29.10       29.37      5.00 o 
  11   1   3        4.71        4.56      4.62 o 
  12   1   3       18.75        4.52      2.52 o 
 -11   2   3       69.18       87.91      9.77 o 
 -10   2   3       57.80       52.71      6.89 o 
  -9   2   3       83.19       67.45      7.63 o 
  -8   2   3       23.67       17.43      3.79 o 
  -7   2   3        0.08       -0.15      1.61 o 
  -6   2   3       25.62       20.78      3.62 o 
  -5   2   3        7.67        7.14      2.25 o 
  -4   2   3      150.32      157.24      3.96 o 
  -3   2   3      898.31     1026.75     16.14 o 
  -2   2   3       10.58        6.89      1.10 o 
  -1   2   3     1174.03     1170.64     11.99 o 
   0   2   3       12.05       10.82      1.20 o 
   1   2   3     2795.14     2842.46     24.37 o 
   2   2   3        3.44        3.06      1.24 o 
   3   2   3      932.04     1005.13     12.25 o 
   4   2   3        5.83        3.80      1.09 o 
   5   2   3      212.62      286.07      6.56 o 
   6   2   3       53.11       63.06      3.90 o 
   7   2   3       44.83       47.96      5.65 o 
   8   2   3        8.86        3.26      2.20 o 
   9   2   3      238.98      217.16     21.30 o 
  10   2   3       24.81       19.89      4.63 o 
  11   2   3       25.16       20.95      6.84 o 
 -11   3   3        1.44        4.33      8.73 o 
 -10   3   3       19.42       19.83      4.66 o 
  -9   3   3        0.84       -2.38      2.81 o 
  -8   3   3       21.92       13.90      3.32 o 
  -7   3   3      463.84      425.32     14.61 o 
  -6   3   3      423.66      383.37     12.88 o 
  -5   3   3      135.59      137.41      5.49 o 
  -4   3   3        9.39        3.78      0.94 o 
  -3   3   3        6.66        4.14      1.03 o 
  -2   3   3     1403.55     1278.88     15.95 o 
  -1   3   3     4204.89     4274.52     40.37 o 
   0   3   3      774.12      737.84      9.05 o 
   1   3   3       76.78       74.22      2.59 o 
   2   3   3      537.02      607.94      8.65 o 
   3   3   3      366.24      391.01      7.15 o 
   4   3   3      144.96      148.86      4.59 o 
   5   3   3      129.54      138.90      5.51 o 
   6   3   3      129.58      141.38      5.89 o 
   7   3   3       20.14       18.50      3.80 o 
   8   3   3        0.68        0.71      1.63 o 
   9   3   3       76.69       78.76     13.72 o 
  10   3   3        0.75        0.28      1.98 o 
  11   3   3       15.81        9.87      2.90 o 
 -11   4   3       29.93       31.45      5.75 o 
 -10   4   3       25.95       30.38      5.75 o 
  -9   4   3       64.41       63.43      7.49 o 
  -8   4   3      211.05      197.98     10.61 o 
  -7   4   3      352.07      343.34     13.39 o 
  -6   4   3       79.97       76.85      6.92 o 
  -5   4   3      870.91      867.81     13.84 o 
  -4   4   3     1173.21     1134.71     16.38 o 
  -3   4   3       31.77       27.18      2.69 o 
  -2   4   3      876.44      903.27     13.25 o 
  -1   4   3      518.40      533.68     11.30 o 
   0   4   3     3221.98     3416.03     33.74 o 
   1   4   3     3997.40     4058.64     39.15 o 
   2   4   3      267.86      254.36     10.00 o 
   3   4   3       86.57       84.18      3.74 o 
   4   4   3      384.94      389.11      8.99 o 
   5   4   3       88.56       90.60      5.69 o 
   6   4   3        6.65        4.21      1.78 o 
   7   4   3       13.25        7.98      1.70 o 
   8   4   3      508.47      504.28     16.64 o 
   9   4   3       28.38       29.07      4.65 o 
  10   4   3        0.56       -2.73      2.73 o 
  11   4   3        1.18        4.57      3.05 o 
 -11   5   3        8.72        6.34      5.63 o 
 -10   5   3        5.00        2.43      2.76 o 
  -9   5   3        1.50       -0.45      2.21 o 
  -8   5   3        4.28        2.53      2.17 o 
  -7   5   3       19.56        9.59      3.96 o 
  -6   5   3        3.74        0.64      1.83 o 
  -5   5   3       66.84       63.70      5.95 o 
  -4   5   3      144.88      146.71      5.50 o 
  -3   5   3       38.00       41.08      3.31 o 
  -2   5   3       39.66       46.36      3.07 o 
  -1   5   3       13.88        9.07      1.42 o 
   0   5   3       11.52       13.06      2.40 o 
   1   5   3      332.55      340.34      5.95 o 
   2   5   3        0.01        2.10      0.86 o 
   3   5   3        4.25        3.25      0.98 o 
   4   5   3      312.94      338.35      8.48 o 
   5   5   3      235.77      232.52      7.44 o 
   6   5   3       18.14       18.15      2.61 o 
   7   5   3       74.69       68.20      5.17 o 
   8   5   3      361.70      366.42     21.35 o 
   9   5   3       19.33       17.33      5.48 o 
  10   5   3        0.07       -3.01      3.66 o 
  11   5   3        1.58       10.72      2.81 o 
 -10   6   3        0.05        1.71      2.77 o 
  -9   6   3        0.22        0.81      2.47 o 
  -8   6   3      155.87      170.75     10.29 o 
  -7   6   3      337.96      331.22     13.60 o 
  -6   6   3        0.02        0.21      1.67 o 
  -5   6   3        9.20       10.40      1.89 o 
  -4   6   3      180.49      188.66      6.61 o 
  -3   6   3        0.01        3.18      1.24 o 
  -2   6   3      318.39      337.37      8.00 o 
  -1   6   3      104.13      101.75      3.75 o 
   0   6   3       82.19       83.29      5.54 o 
   1   6   3        0.00        0.35      1.59 o 
   2   6   3        4.73        9.91      2.74 o 
   3   6   3       56.12       54.30      5.74 o 
   4   6   3      279.11      277.82     17.89 o 
   5   6   3       41.56       46.54     10.90 o 
   6   6   3       98.98      108.61     12.82 o 
   7   6   3       24.74       27.98      5.38 o 
   8   6   3        9.25       12.58      4.85 o 
   9   6   3        2.30       -2.12      2.87 o 
  10   6   3       14.94       21.46      7.05 o 
 -10   7   3       88.02      132.43     11.83 o 
  -9   7   3       18.42        9.08      3.37 o 
  -8   7   3       24.59       26.36      4.73 o 
  -7   7   3      158.85      157.45     13.41 o 
  -6   7   3        0.56       -1.59      1.59 o 
  -5   7   3      208.16      206.40      7.32 o 
  -4   7   3       10.38       12.18      2.24 o 
  -3   7   3      410.77      427.36     10.08 o 
  -2   7   3       28.40       35.75      7.51 o 
  -1   7   3       77.38       90.96      6.79 o 
   0   7   3      427.25      415.05     13.38 o 
   1   7   3       72.33       58.83      6.22 o 
   2   7   3      790.66      754.02     19.15 o 
   3   7   3      278.90      240.52     10.66 o 
   4   7   3       17.83       14.85      3.34 o 
   5   7   3       19.45       22.98      4.23 o 
   6   7   3       19.53       20.00      3.93 o 
   7   7   3       68.04       64.60      8.12 o 
   8   7   3       96.73       97.26     14.34 o 
   9   7   3        6.98        4.58      4.05 o 
  10   7   3        0.48        1.67      2.76 o 
 -10   8   3      130.95      134.14     15.51 o 
  -9   8   3        3.09       -3.85      3.85 o 
  -8   8   3       99.60      107.59      9.90 o 
  -7   8   3      264.45      292.06     13.28 o 
  -6   8   3      100.85       75.94     10.54 o 
  -5   8   3        7.24        5.39      3.45 o 
  -4   8   3      146.77      123.19     17.04 o 
  -3   8   3      221.65      224.33     13.94 o 
  -2   8   3       17.37       17.92      3.74 o 
  -1   8   3       83.49       76.70      7.22 o 
   0   8   3       89.86       94.80      8.12 o 
   1   8   3      298.72      284.84     11.86 o 
   2   8   3      107.68      111.01      9.12 o 
   3   8   3       39.61       43.07      5.90 o 
   4   8   3       26.13       28.92      4.81 o 
   5   8   3       15.86       14.78      4.00 o 
   6   8   3       86.66       93.15      9.20 o 
   7   8   3      105.81      113.53     10.10 o 
   8   8   3       20.72       21.97      6.62 o 
   9   8   3       52.49       64.36     11.98 o 
  -9   9   3        2.26        2.47      3.03 o 
  -8   9   3        0.77       -0.29      3.46 o 
  -7   9   3        0.84       -1.20      3.08 o 
  -6   9   3      154.90      120.78     14.99 o 
  -5   9   3      193.37      179.84     15.09 o 
  -4   9   3       46.82       48.77      8.11 o 
  -3   9   3        4.16       -1.05      6.29 o 
  -2   9   3      238.78      259.87     14.38 o 
  -1   9   3      812.79      809.34     21.54 o 
   0   9   3       60.37       66.91      7.28 o 
   1   9   3       87.73       89.64      8.45 o 
   2   9   3      294.20      292.06     13.23 o 
   3   9   3      131.90      132.50      8.73 o 
   4   9   3        4.13        2.97      3.37 o 
   5   9   3        3.86        4.55      2.49 o 
   6   9   3      274.94      292.37     14.02 o 
   7   9   3      312.09      341.37     15.48 o 
   8   9   3       28.43       23.42      7.75 o 
  -7  10   3        0.18       -1.75      3.30 o 
  -6  10   3       85.05       83.98     13.00 o 
  -4  10   3        6.76       -0.85      2.01 o 
  -3  10   3      124.52      106.50      9.43 o 
  -2  10   3       10.78        2.51      3.60 o 
  -1  10   3      733.66      722.14     21.45 o 
   0  10   3      428.10      410.36     15.77 o 
   1  10   3        2.51        5.25      2.44 o 
   2  10   3       54.38       59.49      7.10 o 
   3  10   3      122.35      119.11     11.66 o 
   4  10   3       33.27       42.32      6.21 o 
   5  10   3       23.01       16.36      3.89 o 
   6  10   3        0.01       -1.65      2.64 o 
   7  10   3       68.68       53.67     13.75 o 
   8  10   3      158.95      195.71     17.19 o 
  -7  11   3       36.30       36.44      8.56 o 
  -5  11   3       81.05       73.75     12.49 o 
  -4  11   3        3.05        0.57      3.07 o 
  -3  11   3       13.25       11.68      3.07 o 
  -2  11   3       62.98       48.52      6.62 o 
  -1  11   3       48.83       46.35      6.55 o 
   0  11   3       25.39       16.33      4.12 o 
   1  11   3      506.96      494.34     20.64 o 
   2  11   3       20.23       16.91      4.07 o 
   3  11   3        0.29        4.19      6.39 o 
   4  11   3        2.59        2.75      2.41 o 
   5  11   3        0.21        4.85      2.71 o 
   6  11   3       81.03       91.37     14.32 o 
   7  11   3       35.83       22.76      6.52 o 
  -6  12   3       44.01       31.46      8.00 o 
  -5  12   3        2.15        0.67      3.14 o 
  -4  12   3       97.90      105.21     17.07 o 
  -3  12   3        9.35        9.14      2.78 o 
  -2  12   3        0.33        1.16      3.20 o 
  -1  12   3        3.91        3.07      2.42 o 
   0  12   3       45.73       56.37      7.83 o 
   1  12   3        0.00       -1.10      2.15 o 
   2  12   3       49.13       49.55      6.90 o 
   3  12   3        5.74        4.38      2.80 o 
   4  12   3        0.43        3.11      2.75 o 
   5  12   3       67.58       67.94     18.20 o 
  -4  13   3       16.49       24.46      6.42 o 
  -3  13   3        1.90        0.90      2.47 o 
  -2  13   3       10.27        5.52      6.42 o 
  -1  13   3        7.41        4.38      5.45 o 
   0  13   3        2.42        2.48      2.40 o 
   1  13   3       50.05       39.33     10.71 o 
   2  13   3        4.95        6.99      4.48 o 
   3  13   3        6.34        2.96      2.50 o 
   4  13   3        0.48        0.63      1.88 o 
  -3  14   3        6.80        7.62      3.71 o 
  -2  14   3        9.03       12.00      3.63 o 
  -1  14   3      195.38      217.50     14.31 o 
   0  14   3        2.33       -2.28      3.98 o 
  -3 -14   4       21.16        9.32      2.83 o 
  -2 -14   4       40.84       33.22      5.14 o 
  -1 -14   4       51.97       56.58      8.20 o 
   0 -14   4        3.06        3.35      5.23 o 
   1 -14   4        4.61       11.65      3.87 o 
  -5 -13   4       10.01        6.01      3.12 o 
  -4 -13   4        2.16       -2.29      2.29 o 
  -3 -13   4        5.81        6.13      2.61 o 
  -2 -13   4        5.72        5.89      2.74 o 
  -1 -13   4        2.68        7.72      4.74 o 
   0 -13   4       26.76       31.77      9.41 o 
   1 -13   4        1.48        2.10      3.29 o 
   2 -13   4        8.60       15.04      2.77 o 
   3 -13   4       34.56       29.12      6.31 o 
   4 -13   4      109.46      113.27     10.47 o 
  -6 -12   4        3.85        7.47      2.92 o 
  -5 -12   4       24.40       18.94      6.16 o 
  -4 -12   4       52.66       54.76      6.69 o 
  -3 -12   4       24.03       14.80      3.01 o 
  -2 -12   4        3.49        5.18      1.82 o 
  -1 -12   4       16.55       12.30      2.72 o 
   0 -12   4       11.07        7.21      2.77 o 
   1 -12   4        0.17        2.07      3.70 o 
   2 -12   4       78.11       77.65      8.45 o 
   3 -12   4        1.43       -1.12      1.84 o 
   4 -12   4       15.45       19.34      4.16 o 
   5 -12   4       10.88       14.11      2.74 o 
  -7 -11   4        2.13        1.01      2.83 o 
  -6 -11   4       10.80       13.12      9.90 o 
  -5 -11   4       11.71       10.60      6.12 o 
  -4 -11   4       75.66       85.44      9.06 o 
  -3 -11   4       25.78       22.87      7.22 o 
  -2 -11   4       16.09        9.21      2.64 o 
  -1 -11   4       33.02       27.07      4.68 o 
   0 -11   4      306.41      308.08     13.24 o 
   1 -11   4        1.11       -0.46      1.64 o 
   2 -11   4        0.27        3.08      1.72 o 
   3 -11   4        0.62        2.69      1.50 o 
   4 -11   4       94.70      101.37      7.08 o 
   5 -11   4       16.32       20.62      3.57 o 
  -8 -10   4        4.28        1.87      3.40 o 
  -7 -10   4        1.73       -2.38      2.38 o 
  -6 -10   4       26.09       16.17      3.75 o 
  -5 -10   4       13.44       12.63      5.65 o 
  -4 -10   4       81.24       74.82      8.97 o 
  -3 -10   4       53.82       40.17      5.65 o 
  -2 -10   4      485.50      484.45     16.65 o 
  -1 -10   4        9.01        8.43      2.52 o 
   0 -10   4       41.08       43.97      5.63 o 
   1 -10   4        3.73        2.80      2.87 o 
   2 -10   4        3.15       -0.06      1.46 o 
   3 -10   4        6.97        7.93      2.27 o 
   4 -10   4        0.03       -1.73      2.03 o 
   5 -10   4        0.64        0.67      1.43 o 
  -9  -9   4       95.81       68.41     11.15 o 
  -8  -9   4       45.09       32.30      7.88 o 
  -7  -9   4        0.07       -0.59      2.53 o 
  -6  -9   4        8.39        6.39      2.76 o 
  -5  -9   4      111.34       99.20      8.86 o 
  -4  -9   4       91.34       93.44      9.04 o 
  -3  -9   4       21.66       17.09      3.60 o 
  -2  -9   4      125.21      123.06      8.49 o 
  -1  -9   4      106.61      120.69      9.98 o 
   0  -9   4      286.91      291.85     11.65 o 
   1  -9   4       11.50        9.71      2.66 o 
   2  -9   4       69.65       72.19      6.96 o 
   3  -9   4        2.20        2.81      1.55 o 
   4  -9   4       24.35       25.11      2.99 o 
   5  -9   4      142.13      166.37      7.18 o 
   6  -9   4       16.85       14.61      4.86 o 
   7  -9   4       12.11       10.41      4.51 o 
   8  -9   4       16.60       12.51      4.77 o 
   9  -9   4        5.45        5.39      3.46 o 
  -9  -8   4        0.17        4.33      3.35 o 
  -8  -8   4        2.87        7.16      3.92 o 
  -7  -8   4       32.45       41.33      8.83 o 
  -6  -8   4        8.74        5.76      2.93 o 
  -5  -8   4       16.30       15.63      3.25 o 
  -4  -8   4        0.42       -2.72      2.72 o 
  -3  -8   4        2.72       -0.05      2.05 o 
  -2  -8   4       27.40       17.37      3.73 o 
  -1  -8   4       81.28       81.35     11.39 o 
   0  -8   4       55.60       43.83      5.17 o 
   1  -8   4      291.35      274.94     10.35 o 
   2  -8   4       48.34       51.17      6.10 o 
   3  -8   4      164.06      168.32      6.75 o 
   4  -8   4        0.04       -0.73      1.03 o 
   5  -8   4       23.92       26.99      4.16 o 
   6  -8   4       16.82        4.93      3.57 o 
   7  -8   4      113.45      132.21     15.37 o 
   8  -8   4       82.27       90.24     13.54 o 
   9  -8   4        2.54        2.03      3.71 o 
 -10  -7   4       53.49       53.20     10.70 o 
  -9  -7   4       50.32       55.91     10.32 o 
  -8  -7   4        1.75       -0.80      2.61 o 
  -7  -7   4        9.56       12.02      4.67 o 
  -6  -7   4       46.34       51.73      6.07 o 
  -5  -7   4       19.81       26.59      2.99 o 
  -4  -7   4        0.07       -0.68      1.24 o 
  -3  -7   4       17.93       16.03      2.56 o 
  -2  -7   4        1.85        0.88      1.09 o 
  -1  -7   4      800.56      800.62     20.80 o 
   0  -7   4      269.10      297.16     12.51 o 
   1  -7   4      160.06      162.03      5.85 o 
   2  -7   4        0.01        0.31      1.14 o 
   3  -7   4       16.53       15.82      2.50 o 
   4  -7   4        7.40        7.27      1.82 o 
   5  -7   4       48.94       49.63      4.50 o 
   6  -7   4      243.68      250.75      8.73 o 
   7  -7   4       14.46       13.98      5.33 o 
   8  -7   4       62.11       80.19     12.64 o 
   9  -7   4       23.13       31.33      8.64 o 
  10  -7   4        0.32        3.94      2.80 o 
 -10  -6   4       19.92       20.74      6.22 o 
  -9  -6   4       59.60       78.09     12.39 o 
  -8  -6   4        0.25       -0.79      1.44 o 
  -7  -6   4       95.44      102.88      8.50 o 
  -6  -6   4        2.53        2.75      2.31 o 
  -5  -6   4      568.34      583.65     12.76 o 
  -4  -6   4      297.72      331.06      8.95 o 
  -3  -6   4       18.33       21.67      2.69 o 
  -2  -6   4       87.30       95.60      5.17 o 
  -1  -6   4      135.22      138.17      5.08 o 
   0  -6   4       24.29       24.55      2.57 o 
   1  -6   4       70.13       76.45      4.08 o 
   2  -6   4      429.96      433.71      9.70 o 
   3  -6   4      304.16      297.54     10.60 o 
   4  -6   4      455.84      447.09     14.09 o 
   5  -6   4        6.90        3.44      1.72 o 
   6  -6   4        0.84        0.11      1.33 o 
   7  -6   4      278.69      283.46     12.26 o 
   8  -6   4        6.91        3.38      3.27 o 
   9  -6   4      160.47      155.67     18.22 o 
  10  -6   4        6.83        1.92      3.72 o 
 -11  -5   4       94.51       92.91     13.14 o 
 -10  -5   4        5.04        0.51      1.96 o 
  -9  -5   4       27.93       31.46      4.70 o 
  -8  -5   4        0.40        4.78      2.17 o 
  -7  -5   4      358.92      372.65     23.31 o 
  -6  -5   4      100.24      102.82      5.81 o 
  -5  -5   4      392.73      387.98      9.77 o 
  -4  -5   4      725.46      788.08     14.14 o 
  -3  -5   4     1919.62     2100.29     25.85 o 
  -2  -5   4      153.30      172.83      6.50 o 
  -1  -5   4      210.47      206.61      5.91 o 
   0  -5   4      565.78      591.67     10.52 o 
   1  -5   4     1876.61     1943.92     23.30 o 
   2  -5   4      695.50      688.26     11.96 o 
   3  -5   4        4.43        6.71      1.53 o 
   4  -5   4      502.50      487.65     10.87 o 
   5  -5   4      691.58      695.55     13.95 o 
   6  -5   4      148.37      166.01      6.68 o 
   7  -5   4       38.34       39.33      5.41 o 
   8  -5   4       48.13       44.23     10.36 o 
   9  -5   4       40.50       52.05     10.25 o 
  10  -5   4       20.31       22.17      7.09 o 
 -11  -4   4       14.46        9.16      2.34 o 
 -10  -4   4       36.88       30.81      6.62 o 
  -9  -4   4       19.51       19.25      7.54 o 
  -8  -4   4       21.48       18.04      5.71 o 
  -7  -4   4      180.25      173.18     11.63 o 
  -6  -4   4        0.37        0.97      1.85 o 
  -5  -4   4      152.65      155.56      5.76 o 
  -4  -4   4       14.52       14.64      2.49 o 
  -3  -4   4     2131.55     2147.01     38.05 o 
  -2  -4   4     1600.08     1615.55     20.19 o 
  -1  -4   4      389.42      395.50     13.09 o 
   0  -4   4       71.38       63.52      3.28 o 
   1  -4   4      188.20      220.24      5.59 o 
   2  -4   4      399.66      403.60      8.20 o 
   3  -4   4     1228.76     1276.19     27.77 o 
   4  -4   4      158.41      178.50      6.08 o 
   5  -4   4        6.65        5.15      2.35 o 
   6  -4   4      229.41      230.70      7.75 o 
   7  -4   4       56.77       52.93      5.99 o 
   8  -4   4        0.08        4.24      3.43 o 
   9  -4   4       65.11       60.35     10.87 o 
  10  -4   4      161.85      177.84     20.19 o 
 -11  -3   4        1.17        0.13      3.29 o 
 -10  -3   4       64.80       66.51      7.66 o 
  -9  -3   4      100.52       99.36      9.03 o 
  -8  -3   4       15.37       12.15      4.68 o 
  -7  -3   4       99.37       95.37      8.03 o 
  -6  -3   4     1332.13     1316.00     25.96 o 
  -5  -3   4     1120.93     1128.91     27.21 o 
  -4  -3   4       17.95       19.28      2.26 o 
  -3  -3   4      941.55      952.75     14.06 o 
  -2  -3   4       26.26       22.71      2.21 o 
  -1  -3   4       42.66       44.47      2.67 o 
   0  -3   4      306.80      306.79      6.11 o 
   1  -3   4       14.94       12.49      1.48 o 
   2  -3   4      284.21      303.02      7.66 o 
   3  -3   4      381.28      444.81      8.82 o 
   4  -3   4       32.84       34.41      3.06 o 
   5  -3   4      125.99      121.94     10.99 o 
   6  -3   4      351.80      356.08      9.46 o 
   7  -3   4       17.61       16.83      3.46 o 
   8  -3   4       10.90       21.20      3.95 o 
   9  -3   4        4.52        2.15      1.97 o 
  10  -3   4       59.94       47.52     10.37 o 
  11  -3   4       57.60       50.82      9.65 o 
 -11  -2   4        0.15        1.14      2.23 o 
 -10  -2   4        0.39       -1.65      1.65 o 
  -9  -2   4        0.02        1.50      1.81 o 
  -8  -2   4       11.61        8.79      2.77 o 
  -7  -2   4       22.50       24.42      4.04 o 
  -6  -2   4        0.01        1.48      1.72 o 
  -5  -2   4        6.72        6.39      1.29 o 
  -4  -2   4        5.86        5.90      1.18 o 
  -3  -2   4       21.76       24.82      2.26 o 
  -2  -2   4      264.40      258.94      7.04 o 
  -1  -2   4       53.70       61.99      2.63 o 
   0  -2   4      470.57      449.65      6.92 o 
   1  -2   4     2855.91     2619.47     25.84 o 
   2  -2   4       36.12       39.51      2.29 o 
   3  -2   4       40.96       37.58      2.65 o 
   4  -2   4      872.05      946.38     14.49 o 
   5  -2   4        0.02       12.47      2.32 o 
   6  -2   4       12.06        9.31      2.06 o 
   7  -2   4      181.20      187.97     16.22 o 
   8  -2   4       38.33       37.88      5.32 o 
   9  -2   4        0.51        2.32      2.93 o 
  10  -2   4        5.44        4.73      2.45 o 
  11  -2   4       94.53      100.87     14.38 o 
 -11  -1   4        0.00       -1.30      1.91 o 
 -10  -1   4       79.53       75.21      8.21 o 
  -9  -1   4      158.19      147.18      9.30 o 
  -8  -1   4      130.23      114.50      8.36 o 
  -7  -1   4      334.64      281.27     11.54 o 
  -6  -1   4      210.95      222.73      9.52 o 
  -5  -1   4        4.62        5.72      0.77 o 
  -4  -1   4       77.48       86.58      3.21 o 
  -3  -1   4      120.67      111.96      3.74 o 
  -2  -1   4     2618.93     2520.08     25.81 o 
  -1  -1   4      975.79      922.27     11.42 o 
   0  -1   4      235.06      228.37      3.71 o 
   1  -1   4      674.73      679.85     30.29 o 
   2  -1   4      161.31      165.41      4.07 o 
   3  -1   4      646.52      673.69     13.41 o 
   4  -1   4      109.17      126.91      4.66 o 
   5  -1   4      184.31      180.11      5.92 o 
   6  -1   4      555.57      573.32     10.08 o 
   7  -1   4       58.27       68.33      6.66 o 
   8  -1   4      122.67      123.43     11.56 o 
   9  -1   4        1.98       -1.64      2.45 o 
  10  -1   4       18.25       20.54      8.55 o 
  11  -1   4       42.33       56.92     10.29 o 
 -11   0   4      127.23      145.61     12.22 o 
 -10   0   4        3.54       -1.50      3.13 o 
  -9   0   4        9.61        6.48      2.46 o 
  -8   0   4        0.26        0.99      1.93 o 
  -7   0   4        3.44        6.03      2.41 o 
  -6   0   4      243.53      250.38     10.10 o 
  -5   0   4        2.31        1.32      1.57 o 
  -4   0   4       60.83       63.84      2.59 o 
  -3   0   4     1900.48     2009.09     21.90 o 
  -2   0   4      678.94      707.19      9.99 o 
  -1   0   4       14.10       16.95      1.55 o 
   0   0   4       32.06       30.57      1.63 o 
   1   0   4       84.77       99.11      2.74 o 
   2   0   4       99.96      113.20      3.58 o 
   3   0   4      878.27      979.49     13.65 o 
   4   0   4      779.51      842.55     13.30 o 
   5   0   4       58.06       53.61      3.15 o 
   6   0   4      202.63      215.07      5.93 o 
   7   0   4       32.23       28.79      3.13 o 
   8   0   4       57.27       53.13      8.52 o 
   9   0   4        9.40        7.93      4.75 o 
  10   0   4       31.23       28.21      7.88 o 
  11   0   4       16.70        7.01      4.15 o 
 -11   1   4        4.06        2.17      2.56 o 
 -10   1   4        1.29        0.38      2.19 o 
  -9   1   4        3.78        3.22      2.21 o 
  -8   1   4       32.11       28.29      4.70 o 
  -7   1   4        9.31        8.25      2.54 o 
  -6   1   4       45.02       43.81      5.11 o 
  -5   1   4       47.74       46.12      4.93 o 
  -4   1   4     2576.39     2651.47     23.05 o 
  -3   1   4       44.81       50.26      2.21 o 
  -2   1   4      766.91      719.24     12.49 o 
  -1   1   4        0.09       -0.80      0.80 o 
   0   1   4      984.48     1035.57     12.60 o 
   1   1   4     1665.81     1701.76     16.32 o 
   2   1   4      337.43      350.89      6.05 o 
   3   1   4      551.17      585.78      8.81 o 
   4   1   4      199.17      218.80      5.43 o 
   5   1   4       10.51       12.63      1.76 o 
   6   1   4      104.59      111.11      4.45 o 
   7   1   4        0.69        2.11      1.32 o 
   8   1   4      146.83      149.58      8.69 o 
   9   1   4      122.64      136.15      9.38 o 
  10   1   4        0.81        1.04      1.98 o 
  11   1   4        5.03        3.55      2.00 o 
 -11   2   4        5.30       -0.98      2.29 o 
 -10   2   4       68.50       51.65      6.92 o 
  -9   2   4       15.04       10.93      2.78 o 
  -8   2   4      655.38      619.86     19.07 o 
  -7   2   4      110.39       96.48      8.14 o 
  -6   2   4      342.34      330.62     11.89 o 
  -5   2   4      160.80      154.91      7.55 o 
  -4   2   4      190.83      220.83      5.39 o 
  -3   2   4        3.92        4.64      0.89 o 
  -2   2   4     1045.77      936.87     10.93 o 
  -1   2   4     2126.29     2151.17     19.89 o 
   0   2   4      657.37      610.03      9.12 o 
   1   2   4        9.16       13.70      1.50 o 
   2   2   4      611.08      642.63      9.01 o 
   3   2   4      244.93      265.44      5.85 o 
   4   2   4        2.76        2.88      1.04 o 
   5   2   4       74.16       78.45      3.73 o 
   6   2   4      185.38      202.35      6.00 o 
   7   2   4      136.16      131.45      6.03 o 
   8   2   4       71.87       78.20      7.65 o 
   9   2   4      123.95      131.80      8.54 o 
  10   2   4        9.63        2.90      2.05 o 
  11   2   4       89.39       99.46      9.14 o 
 -11   3   4       26.71       30.30      5.94 o 
 -10   3   4      103.54       95.83     12.40 o 
  -9   3   4      134.32      121.40     10.37 o 
  -8   3   4       23.57       24.94      4.62 o 
  -7   3   4        1.59        0.16      1.71 o 
  -6   3   4       39.62       50.20      5.69 o 
  -5   3   4        9.50        8.09      0.79 o 
  -4   3   4      352.65      342.54      8.36 o 
  -3   3   4       46.56       49.08      3.07 o 
  -2   3   4        0.01       -0.90      0.90 o 
  -1   3   4     1016.66     1164.30     13.12 o 
   0   3   4      321.91      339.69      6.04 o 
   1   3   4       12.03        8.92      1.31 o 
   2   3   4       33.17       33.30      2.42 o 
   3   3   4        9.71        8.70      1.47 o 
   4   3   4        3.11        0.82      1.01 o 
   5   3   4        8.14       11.11      1.86 o 
   6   3   4        1.56        1.39      1.14 o 
   7   3   4      703.36      684.67     14.62 o 
   8   3   4        0.06       -1.22      1.22 o 
   9   3   4      143.39      139.04      8.87 o 
  10   3   4        2.08        5.41      2.24 o 
  11   3   4        3.97       -1.29      1.94 o 
 -11   4   4       27.36       27.44      4.90 o 
 -10   4   4       20.36       12.56      3.72 o 
  -9   4   4       44.88       35.40      5.68 o 
  -8   4   4        3.72        1.08      2.02 o 
  -7   4   4        1.85        1.00      1.77 o 
  -6   4   4       13.21        6.76      2.35 o 
  -5   4   4       74.18       98.18     12.19 o 
  -4   4   4      168.56      158.00      5.40 o 
  -3   4   4        0.10       -0.80      0.82 o 
  -2   4   4       17.93       22.31      2.37 o 
  -1   4   4     1034.70     1096.74     15.57 o 
   0   4   4        3.44        2.30      0.89 o 
   1   4   4     1599.28     1642.17     17.41 o 
   2   4   4       12.17       10.83      1.48 o 
   3   4   4      302.88      301.41      6.67 o 
   4   4   4      356.97      345.76      8.77 o 
   5   4   4        6.87        3.40      1.51 o 
   6   4   4       13.46       14.54      2.42 o 
   7   4   4       15.32       17.37      2.71 o 
   8   4   4       31.17       31.97      4.82 o 
   9   4   4      162.64      167.00      9.66 o 
  10   4   4       73.88       80.76     12.35 o 
  11   4   4        6.57        4.28      2.65 o 
 -11   5   4        3.23        4.92      2.08 o 
 -10   5   4       51.89       52.26      7.56 o 
  -9   5   4      131.60      123.53     10.88 o 
  -8   5   4        3.15        6.06      2.14 o 
  -7   5   4       54.84       50.42      6.19 o 
  -6   5   4      112.74      118.70      8.19 o 
  -5   5   4       82.97       80.70      4.25 o 
  -4   5   4       44.77       42.53      3.59 o 
  -3   5   4        0.67        0.09      0.87 o 
  -2   5   4      140.06      139.98      6.29 o 
  -1   5   4     1208.59     1175.29     16.21 o 
   0   5   4      155.49      171.26      6.81 o 
   1   5   4       76.52       77.32      3.21 o 
   2   5   4      213.21      214.59      5.68 o 
   3   5   4       59.30       60.07      3.95 o 
   4   5   4        3.20        0.85      1.65 o 
   5   5   4       19.47       16.91      2.50 o 
   6   5   4      250.66      244.61      8.22 o 
   7   5   4        6.17        6.32      2.43 o 
   8   5   4       84.57       99.12     13.25 o 
   9   5   4       30.10       39.99      8.83 o 
  10   5   4      207.33      214.45     17.19 o 
 -10   6   4        0.96       -0.93      2.44 o 
  -9   6   4       15.27       10.35      3.30 o 
  -8   6   4       66.77       58.44      7.08 o 
  -7   6   4      191.76      196.88     10.34 o 
  -6   6   4      571.23      570.39     17.37 o 
  -5   6   4       42.34       34.25      4.87 o 
  -4   6   4        0.45        0.81      1.35 o 
  -3   6   4      799.66      785.14     14.06 o 
  -2   6   4      499.18      488.08     10.19 o 
  -1   6   4      716.42      729.82     12.12 o 
   0   6   4       49.37       60.47      5.83 o 
   1   6   4      179.02      175.89      8.23 o 
   2   6   4      777.60      791.96     18.92 o 
   3   6   4       12.98        8.36      2.66 o 
   4   6   4      230.25      224.62     10.27 o 
   5   6   4       21.58       18.27      4.36 o 
   6   6   4       62.63       71.57      7.44 o 
   7   6   4      137.91      137.39      8.37 o 
   8   6   4        5.85        4.68      3.66 o 
   9   6   4        1.09        1.97      3.29 o 
  10   6   4        1.28       -2.35      3.41 o 
 -10   7   4       89.21      101.53     10.02 o 
  -9   7   4       29.32       33.58      5.70 o 
  -8   7   4       49.47       45.75      6.33 o 
  -7   7   4      104.91       94.01      8.62 o 
  -6   7   4       88.46       94.70      7.59 o 
  -5   7   4       15.66       10.99      3.00 o 
  -4   7   4        6.54        3.79      1.80 o 
  -3   7   4     1147.56     1112.54     18.01 o 
  -2   7   4      238.60      228.13     11.72 o 
  -1   7   4       18.23       14.16      3.40 o 
   0   7   4       57.17       58.32      6.00 o 
   1   7   4      165.77      150.31      8.23 o 
   2   7   4     1498.67     1456.36     28.68 o 
   3   7   4     1245.64     1218.67     26.40 o 
   4   7   4       84.13       75.00      7.59 o 
   5   7   4       28.13       20.34      4.02 o 
   6   7   4       62.62       59.88      7.09 o 
   7   7   4       44.89       38.85      5.95 o 
   8   7   4        2.09        8.21      3.97 o 
   9   7   4       10.78        5.05      3.90 o 
  10   7   4        0.41       -0.83      2.82 o 
 -10   8   4      248.53      286.29     19.32 o 
  -9   8   4       61.02       60.97      7.35 o 
  -8   8   4       87.90       78.70     10.19 o 
  -7   8   4        2.05        2.96      2.93 o 
  -6   8   4       27.26       18.05      5.60 o 
  -5   8   4      104.84       85.00     11.86 o 
  -4   8   4        0.00       -1.76      1.76 o 
  -3   8   4        0.42       -0.35      2.21 o 
  -2   8   4      459.55      470.50     15.47 o 
  -1   8   4       72.19       75.06      7.32 o 
   0   8   4        0.06       -1.09      1.66 o 
   1   8   4        0.89       -0.52      1.75 o 
   2   8   4      251.28      236.85     10.99 o 
   3   8   4        0.58        2.25      1.97 o 
   4   8   4        2.64        1.04      1.87 o 
   5   8   4       28.48       38.27      5.93 o 
   6   8   4        6.79        8.16      3.79 o 
   7   8   4      164.15      171.15     10.54 o 
   8   8   4        1.55        1.73      4.03 o 
   9   8   4       55.89       81.68     13.17 o 
  -9   9   4       74.20       58.13      9.29 o 
  -8   9   4        6.71        7.20      4.21 o 
  -7   9   4        0.29        6.45      3.99 o 
  -6   9   4        3.27        2.89      3.09 o 
  -5   9   4       61.95       68.91     11.16 o 
  -4   9   4       16.61       10.84      4.30 o 
  -3   9   4      174.60      153.49     16.38 o 
  -2   9   4      115.83      121.64      9.02 o 
  -1   9   4        0.49        0.07      1.94 o 
   0   9   4        5.01        2.71      2.24 o 
   1   9   4      280.66      276.66     12.49 o 
   2   9   4        0.33        2.15      1.81 o 
   3   9   4       23.31       22.90      4.40 o 
   4   9   4       37.68       38.50      5.83 o 
   5   9   4       22.11       23.34      6.78 o 
   6   9   4      327.28      333.43     15.20 o 
   7   9   4      116.86      116.28     10.79 o 
   8   9   4       22.22       29.40      8.33 o 
  -8  10   4       36.63       35.41      7.77 o 
  -7  10   4       71.46       61.90     11.18 o 
  -6  10   4        5.73        2.77      3.36 o 
  -4  10   4       62.46       52.66      6.34 o 
  -3  10   4      131.16      138.72      9.70 o 
  -2  10   4       29.18       27.07      7.14 o 
  -1  10   4        1.23       -1.82      1.82 o 
   0  10   4       11.69        6.98      2.54 o 
   1  10   4       64.03       67.27      7.66 o 
   2  10   4       45.64       42.45      6.15 o 
   3  10   4      286.15      289.84     13.79 o 
   4  10   4        2.12       -1.65      1.94 o 
   5  10   4      282.02      295.42     15.38 o 
   6  10   4       20.46       26.19      5.17 o 
   7  10   4       35.00       25.19      5.10 o 
  -7  11   4       45.08       50.32      9.44 o 
  -5  11   4        1.99       -2.58      2.58 o 
  -4  11   4      164.00      175.59     10.44 o 
  -3  11   4       34.67       28.11      5.15 o 
  -2  11   4        1.78        0.91      1.87 o 
  -1  11   4        0.38       -2.11      3.40 o 
   0  11   4       68.16       70.11      8.17 o 
   1  11   4        3.47       -2.48      2.48 o 
   2  11   4        5.86        1.67      3.61 o 
   3  11   4       72.27       60.81      7.43 o 
   4  11   4        6.65       14.36      3.78 o 
   5  11   4       12.46        8.70      4.11 o 
   6  11   4       64.38       68.35      8.79 o 
   7  11   4        4.64        4.73      3.59 o 
  -6  12   4        1.31        3.52      2.72 o 
  -5  12   4       53.07       75.91     13.44 o 
  -4  12   4       83.44      109.75     15.92 o 
  -3  12   4      244.32      250.53     13.37 o 
  -2  12   4        2.90        2.10      2.17 o 
  -1  12   4       28.48       35.85     13.88 o 
   0  12   4      216.62      225.15     12.82 o 
   1  12   4       36.29       34.20      5.84 o 
   2  12   4       16.85       13.75      3.96 o 
   3  12   4       22.89       29.86      5.69 o 
   4  12   4      104.77      107.47     10.93 o 
   5  12   4       93.71       94.70      9.93 o 
   6  12   4        3.05        7.98      3.46 o 
  -4  13   4        0.11       -1.29      2.51 o 
  -3  13   4       68.60       77.20      8.60 o 
  -2  13   4       45.52       45.86      6.79 o 
  -1  13   4       11.03        4.48      2.59 o 
   0  13   4       13.58       16.56      3.86 o 
   1  13   4       19.36       14.08      3.97 o 
   2  13   4        2.42        3.78      5.47 o 
   3  13   4       43.03       41.88      6.36 o 
  -3  14   4        2.95        1.27      3.48 o 
  -2  14   4        5.38        6.14      3.40 o 
  -1  14   4        6.48        4.65      3.36 o 
  -5 -13   5      126.66      150.08     12.28 o 
  -4 -13   5       22.34       19.46      5.51 o 
  -3 -13   5        0.32       -1.19      5.39 o 
  -2 -13   5        4.82        3.51      2.07 o 
  -1 -13   5       25.62       16.74      2.85 o 
   0 -13   5       19.78       17.52      7.07 o 
   1 -13   5        0.25        4.62      3.12 o 
   2 -13   5       38.24       59.18     10.58 o 
   3 -13   5        4.89        0.71      3.47 o 
   4 -13   5        0.60        4.09      3.07 o 
  -6 -12   5       14.94       16.11      3.01 o 
  -5 -12   5       14.15        7.29      4.57 o 
  -4 -12   5       79.32       89.80      9.12 o 
  -3 -12   5        9.83       14.39      2.89 o 
  -2 -12   5        0.67        2.33      5.97 o 
  -1 -12   5      160.48      159.94     16.09 o 
   0 -12   5       60.31       67.05      7.30 o 
   1 -12   5       20.09       20.45      5.88 o 
   2 -12   5        0.09        0.92      2.37 o 
   3 -12   5       53.41       62.26     10.10 o 
   4 -12   5       91.89      107.02     13.74 o 
   5 -12   5       12.70       18.27      2.87 o 
  -7 -11   5       43.77       29.43      7.81 o 
  -6 -11   5        4.33        3.63      2.20 o 
  -5 -11   5       20.09       12.08      5.80 o 
  -4 -11   5        4.57        7.77      1.86 o 
  -3 -11   5        8.55       12.23      6.87 o 
  -2 -11   5        8.10        7.10      2.38 o 
  -1 -11   5        0.34        2.71      3.18 o 
   0 -11   5        3.34        1.74      1.70 o 
   1 -11   5       31.68       33.00      4.80 o 
   2 -11   5        0.25        0.76      1.38 o 
   3 -11   5       77.83       73.88     11.19 o 
   4 -11   5       60.47       64.71      9.59 o 
   5 -11   5        0.70        6.99      2.70 o 
  -8 -10   5       37.98       44.83      8.49 o 
  -7 -10   5       15.15       11.62      3.89 o 
  -6 -10   5       40.34       40.89     16.17 o 
  -5 -10   5        9.80        7.44      2.51 o 
  -4 -10   5       20.59       11.68      5.75 o 
  -3 -10   5      122.37      122.04      8.14 o 
  -2 -10   5       59.51       64.85      7.03 o 
  -1 -10   5       67.22       73.22      7.57 o 
   0 -10   5       49.08       51.01      6.06 o 
   1 -10   5        1.22       -0.68      1.42 o 
   2 -10   5        0.81        0.04      1.36 o 
   3 -10   5        9.28       11.75      3.90 o 
   4 -10   5       31.42       55.55      8.69 o 
   5 -10   5      102.50      122.99     10.47 o 
  -9  -9   5        1.63        5.18      3.44 o 
  -8  -9   5        0.45        8.53      3.34 o 
  -7  -9   5        0.53       -1.21      2.28 o 
  -6  -9   5       86.81       84.44     20.43 o 
  -5  -9   5        3.77        3.58      3.13 o 
  -4  -9   5       21.19       16.99      3.58 o 
  -3  -9   5        3.51        1.82      3.24 o 
  -2  -9   5       95.77      102.98      7.64 o 
  -1  -9   5      101.33      104.73      7.52 o 
   0  -9   5        4.04        2.74      1.89 o 
   1  -9   5       21.82       25.02      4.02 o 
   2  -9   5        0.03        1.72      3.72 o 
   3  -9   5       17.92       25.69      3.92 o 
   4  -9   5      161.21      174.97     10.48 o 
   5  -9   5        8.00        6.19      3.15 o 
   6  -9   5       63.40       69.94     10.82 o 
   7  -9   5        0.02        1.52      3.25 o 
   8  -9   5        0.06       -0.84      2.90 o 
   9  -9   5        0.74       -3.19      3.19 o 
  -9  -8   5      136.36      162.72     15.46 o 
  -8  -8   5       21.19       28.72      7.43 o 
  -7  -8   5       16.20       18.42      5.41 o 
  -6  -8   5      171.91      173.36      9.30 o 
  -5  -8   5      150.84      162.66      8.97 o 
  -4  -8   5       26.57       25.98      4.27 o 
  -3  -8   5      270.11      277.71     11.57 o 
  -2  -8   5      116.66      126.23      7.63 o 
  -1  -8   5      206.70      206.73      9.47 o 
   0  -8   5       49.24       48.60      4.09 o 
   1  -8   5        6.80        7.08      1.66 o 
   2  -8   5       55.11       59.89      4.82 o 
   3  -8   5        5.86        6.80      2.23 o 
   4  -8   5      143.52      146.41      6.42 o 
   5  -8   5       49.50       55.53      6.44 o 
   6  -8   5        0.00        1.20      2.33 o 
   7  -8   5       33.04       40.34      8.76 o 
   8  -8   5       23.92       23.10      7.35 o 
   9  -8   5       23.31       16.17      5.43 o 
 -10  -7   5        3.21       -0.04      2.69 o 
  -9  -7   5        0.95       -0.81      2.80 o 
  -8  -7   5       30.29       23.00      6.44 o 
  -7  -7   5      110.28      116.84     14.47 o 
  -6  -7   5       21.15       22.12      3.62 o 
  -5  -7   5       89.88      115.10      6.92 o 
  -4  -7   5      852.33      904.35     35.86 o 
  -3  -7   5      156.92      161.71      6.32 o 
  -2  -7   5      222.75      228.12      7.39 o 
  -1  -7   5      288.78      270.11      7.81 o 
   0  -7   5      210.05      233.49     11.38 o 
   1  -7   5       39.81       40.01      3.63 o 
   2  -7   5       79.82       78.79      4.76 o 
   3  -7   5      193.28      209.38      7.30 o 
   4  -7   5       45.45       42.36      6.97 o 
   5  -7   5      157.56      170.47     11.62 o 
   6  -7   5        1.74        4.27      4.37 o 
   7  -7   5       29.71       33.96      8.31 o 
   8  -7   5        0.99       -0.36      3.65 o 
   9  -7   5       12.77        9.50      5.73 o 
 -10  -6   5       73.53       62.46     10.85 o 
  -9  -6   5       60.44       54.65     10.30 o 
  -8  -6   5        3.30        3.02      1.74 o 
  -7  -6   5       75.16       85.07      7.76 o 
  -6  -6   5        0.75       -0.35      1.08 o 
  -5  -6   5       17.51       12.61      2.43 o 
  -4  -6   5       10.81       13.19      2.27 o 
  -3  -6   5       56.96       61.03      4.53 o 
  -2  -6   5      405.88      404.76      9.57 o 
  -1  -6   5       72.98       66.59      3.83 o 
   0  -6   5       59.86       60.37      3.84 o 
   1  -6   5       42.45       50.95      3.83 o 
   2  -6   5      154.46      151.53      5.61 o 
   3  -6   5       38.12       41.41      3.74 o 
   4  -6   5      856.94      879.75     20.98 o 
   5  -6   5       30.67       27.60      3.10 o 
   6  -6   5       21.19       14.54      3.10 o 
   7  -6   5       22.91        9.80      4.64 o 
   8  -6   5        5.75        0.14      3.47 o 
   9  -6   5        3.28        0.86      4.63 o 
  10  -6   5       11.01        9.73      3.47 o 
 -10  -5   5       52.14       52.16      6.31 o 
  -9  -5   5       29.95       25.26      4.44 o 
  -8  -5   5       37.41       39.66      5.53 o 
  -7  -5   5       73.89       67.21      6.89 o 
  -6  -5   5      458.17      454.07     14.72 o 
  -5  -5   5     1167.63     1177.60     19.09 o 
  -4  -5   5      158.75      156.33      6.01 o 
  -3  -5   5      280.66      295.98      8.02 o 
  -2  -5   5      232.97      232.76      6.78 o 
  -1  -5   5       71.47       67.83      3.69 o 
   0  -5   5       98.84       89.61      3.92 o 
   1  -5   5        0.51        0.35      0.94 o 
   2  -5   5      167.59      173.33      5.65 o 
   3  -5   5       94.30       97.67      4.48 o 
   4  -5   5      185.96      177.53      6.37 o 
   5  -5   5     1542.99     1572.40     23.32 o 
   6  -5   5      502.33      520.60     12.44 o 
   7  -5   5      195.97      219.64     16.84 o 
   8  -5   5        0.18        1.77      3.50 o 
   9  -5   5       15.25       15.46      6.90 o 
  10  -5   5        5.54        1.71      3.54 o 
 -11  -4   5       19.68       18.69      3.43 o 
 -10  -4   5        2.96        7.87      3.45 o 
  -9  -4   5       74.84       80.17      8.13 o 
  -8  -4   5       55.27       51.27      6.23 o 
  -7  -4   5      192.20      193.17     15.62 o 
  -6  -4   5      194.93      205.88      9.61 o 
  -5  -4   5      605.16      590.58     15.29 o 
  -4  -4   5        7.94        2.57      1.21 o 
  -3  -4   5      133.60      154.67      5.49 o 
  -2  -4   5       65.40       71.55      4.40 o 
  -1  -4   5     1013.57     1023.11     14.71 o 
   0  -4   5      383.05      387.71      7.83 o 
   1  -4   5       74.25       74.33      4.85 o 
   2  -4   5       31.19       38.07      2.93 o 
   3  -4   5     1147.20     1321.33     18.40 o 
   4  -4   5     1231.13     1307.91     21.98 o 
   5  -4   5     1742.41     1838.86     29.82 o 
   6  -4   5        7.31        2.76      1.42 o 
   7  -4   5      162.27      193.61     15.41 o 
   8  -4   5       64.75       73.03     11.88 o 
   9  -4   5       10.24       11.02      5.14 o 
  10  -4   5       59.94       66.82     12.43 o 
 -11  -3   5       16.05       12.79      5.60 o 
 -10  -3   5        7.31        1.97      1.95 o 
  -9  -3   5       59.78       55.23      6.85 o 
  -8  -3   5      360.88      368.49     14.30 o 
  -7  -3   5       45.86       38.70      5.22 o 
  -6  -3   5        2.89        9.14      2.73 o 
  -5  -3   5       55.51       59.97      3.66 o 
  -4  -3   5      503.24      489.76     17.74 o 
  -3  -3   5      146.23      158.69      5.25 o 
  -2  -3   5      103.11       90.76      4.62 o 
  -1  -3   5      805.68      734.51     11.25 o 
   0  -3   5      139.58      147.39      5.45 o 
   1  -3   5      522.04      526.54      8.40 o 
   2  -3   5      509.22      533.50      8.93 o 
   3  -3   5     2869.91     2937.94     45.21 o 
   4  -3   5        0.67        4.56      1.46 o 
   5  -3   5       19.79       23.74      2.94 o 
   6  -3   5       83.42       80.83      5.05 o 
   7  -3   5       11.51       13.55      4.95 o 
   8  -3   5       35.75       42.03      8.59 o 
   9  -3   5       12.60       10.62      4.81 o 
  10  -3   5       82.90      101.73     14.91 o 
 -11  -2   5       23.78       17.64      4.22 o 
 -10  -2   5        0.89        5.35      2.18 o 
  -9  -2   5       19.28       16.91      3.58 o 
  -8  -2   5       97.34       94.78      8.61 o 
  -7  -2   5      464.30      427.12     14.57 o 
  -6  -2   5      488.57      500.71     14.94 o 
  -5  -2   5        9.87       11.74      1.98 o 
  -4  -2   5       31.22       36.41      2.60 o 
  -3  -2   5      309.48      332.47      7.40 o 
  -2  -2   5     2400.43     2438.86     26.37 o 
  -1  -2   5       30.68       30.89      2.60 o 
   0  -2   5      601.14      587.89      8.20 o 
   1  -2   5       48.26       54.29      4.57 o 
   2  -2   5      789.92      843.68     15.96 o 
   3  -2   5      110.82      101.74      3.85 o 
   4  -2   5      474.13      516.26     10.21 o 
   5  -2   5      119.44      124.15      5.20 o 
   6  -2   5      883.41      929.04     16.48 o 
   7  -2   5      126.42      127.48      7.65 o 
   8  -2   5       17.47       18.77      4.41 o 
   9  -2   5       18.19       13.15      5.61 o 
  10  -2   5       45.98       46.40      9.02 o 
  11  -2   5       10.63        6.69      3.26 o 
 -11  -1   5       93.55       90.42      9.24 o 
 -10  -1   5        0.99        2.97      2.42 o 
  -9  -1   5       74.86       62.74     12.01 o 
  -8  -1   5       51.08       51.58      6.33 o 
  -7  -1   5       32.42       31.71      4.63 o 
  -6  -1   5      236.14      213.18      9.45 o 
  -5  -1   5      799.14      833.44     12.91 o 
  -4  -1   5        0.00        0.75      1.36 o 
  -3  -1   5        2.33        3.52      1.04 o 
  -2  -1   5      137.43      133.20      4.13 o 
  -1  -1   5     2030.83     2034.02     27.14 o 
   0  -1   5      691.08      665.53     13.39 o 
   1  -1   5      188.61      172.25      7.24 o 
   2  -1   5        5.13        4.17      0.82 o 
   3  -1   5      538.11      538.64      9.40 o 
   4  -1   5       27.17       25.42      2.61 o 
   5  -1   5       42.63       43.95      3.64 o 
   6  -1   5       13.05       13.88      2.40 o 
   7  -1   5       47.31       56.69      4.62 o 
   8  -1   5       82.26       84.25      7.81 o 
   9  -1   5        2.47        3.62      3.41 o 
  10  -1   5       49.24       45.98      9.42 o 
  11  -1   5        5.37        5.40      4.03 o 
 -11   0   5        5.83        5.96      2.80 o 
 -10   0   5      136.53      149.03     12.13 o 
  -9   0   5      358.17      344.44     14.66 o 
  -8   0   5        2.25        1.31      1.75 o 
  -7   0   5        0.93        2.96      2.08 o 
  -6   0   5       24.08       20.11      5.08 o 
  -5   0   5      127.03      140.19      7.15 o 
  -4   0   5       78.81       66.94      4.72 o 
  -3   0   5        0.26        2.28      0.85 o 
  -2   0   5     1478.92     1524.60     18.07 o 
  -1   0   5     1723.81     1676.33     18.77 o 
   0   0   5      200.57      208.92      4.70 o 
   1   0   5       36.03       43.24      2.97 o 
   2   0   5      751.88      797.54     11.30 o 
   3   0   5      410.03      440.73      8.55 o 
   4   0   5       99.56      120.85      4.74 o 
   5   0   5       89.09      104.82      4.13 o 
   6   0   5       17.20       20.55      2.38 o 
   7   0   5      225.84      259.38     12.26 o 
   8   0   5       20.35       20.21      3.92 o 
   9   0   5        0.19        3.18      1.97 o 
  10   0   5        3.40        6.20      3.11 o 
 -11   1   5       10.40        5.94      2.63 o 
 -10   1   5       53.53       52.98      7.09 o 
  -9   1   5        3.42       -0.09      1.79 o 
  -8   1   5       15.00       11.55      3.27 o 
  -7   1   5      439.80      405.14     14.24 o 
  -6   1   5      296.38      276.85     10.87 o 
  -5   1   5      604.02      614.84     15.72 o 
  -4   1   5      119.98      104.21      3.70 o 
  -3   1   5      144.16      138.58      3.66 o 
  -2   1   5     3332.86     3445.83     34.51 o 
  -1   1   5     2236.24     2228.31     28.68 o 
   0   1   5      670.26      652.38      9.70 o 
   1   1   5        0.27        1.64      1.26 o 
   2   1   5      334.79      357.13      6.41 o 
   3   1   5      446.96      444.05      7.81 o 
   4   1   5      735.65      780.31     13.27 o 
   5   1   5      337.42      326.57      7.46 o 
   6   1   5      144.98      125.55      5.25 o 
   7   1   5      115.04      103.49      5.59 o 
   8   1   5      154.48      163.62      9.39 o 
   9   1   5        6.44        6.47      2.34 o 
  10   1   5       13.82       27.05      6.08 o 
  11   1   5        0.24        4.36      2.95 o 
 -11   2   5       12.87       13.71      4.92 o 
 -10   2   5       22.09       19.53      4.42 o 
  -9   2   5      161.83      154.59      9.87 o 
  -8   2   5       27.33       24.39      4.51 o 
  -7   2   5        9.77        6.84      2.75 o 
  -6   2   5       67.41       67.76      6.61 o 
  -5   2   5       54.68       57.98      6.29 o 
  -4   2   5     1174.02     1157.44     13.14 o 
  -3   2   5      275.33      273.22      6.12 o 
  -2   2   5      173.76      185.91      4.47 o 
  -1   2   5       14.09       13.60      1.50 o 
   0   2   5     4177.78     4468.50     37.32 o 
   1   2   5     3100.82     3175.49     28.42 o 
   2   2   5      249.71      237.35      5.40 o 
   3   2   5      255.04      249.34      5.87 o 
   4   2   5      233.41      238.07      6.14 o 
   5   2   5       43.42       46.48      3.42 o 
   6   2   5       17.14       15.13      2.43 o 
   7   2   5       27.53       26.81      2.86 o 
   8   2   5      135.64      131.65      8.15 o 
   9   2   5       36.42       40.49      5.62 o 
  10   2   5        4.24        1.00      3.87 o 
  11   2   5       30.85       32.06      6.19 o 
 -11   3   5       20.69       22.55      4.52 o 
 -10   3   5       14.62        6.08      3.06 o 
  -9   3   5        0.02        0.81      3.65 o 
  -8   3   5        3.77        1.59      1.71 o 
  -7   3   5       15.05       13.86      3.24 o 
  -6   3   5       40.87       44.48      5.39 o 
  -5   3   5        0.89       -1.73      1.73 o 
  -4   3   5      170.20      185.83      5.74 o 
  -3   3   5        0.00        0.38      1.03 o 
  -2   3   5       11.10        7.28      1.27 o 
  -1   3   5      151.82      160.16      4.35 o 
   0   3   5      119.31      110.77      4.08 o 
   1   3   5      226.40      240.92      5.51 o 
   2   3   5       47.36       52.02      2.87 o 
   3   3   5      156.96      154.79      4.79 o 
   4   3   5      752.06      742.11     11.85 o 
   5   3   5        8.34        9.66      2.33 o 
   6   3   5       52.18       53.85      4.01 o 
   7   3   5      167.63      171.51      7.09 o 
   8   3   5        3.63       -1.56      1.70 o 
   9   3   5      166.71      176.03     10.02 o 
  10   3   5        3.34       -1.70      1.81 o 
 -11   4   5        3.26        2.97      2.53 o 
 -10   4   5        1.65       -0.26      2.11 o 
  -9   4   5       87.08       81.28      8.66 o 
  -8   4   5       32.37       26.21      4.57 o 
  -7   4   5      133.81      115.27      7.68 o 
  -6   4   5       48.35       41.10      5.39 o 
  -5   4   5      238.35      231.29     14.52 o 
  -4   4   5       15.64       12.42      2.00 o 
  -3   4   5      169.41      172.37      5.73 o 
  -2   4   5       22.64       15.13      5.97 o 
  -1   4   5      612.10      673.72     10.10 o 
   0   4   5      119.67      138.72      4.19 o 
   1   4   5        2.87        0.42      0.73 o 
   2   4   5        0.11        0.55      0.82 o 
   3   4   5        0.01        0.20      0.88 o 
   4   4   5       21.67       22.46      2.46 o 
   5   4   5       24.10       26.96      2.83 o 
   6   4   5       63.85       63.47      5.17 o 
   7   4   5       86.90       91.57      7.13 o 
   8   4   5       25.53       19.24      3.50 o 
   9   4   5      276.70      304.70     19.20 o 
  10   4   5        3.79        8.13      3.08 o 
 -11   5   5       41.65       36.41      7.22 o 
 -10   5   5       55.77       42.93      6.83 o 
  -9   5   5        0.17       -1.85      1.85 o 
  -8   5   5      121.34      114.80      9.92 o 
  -7   5   5       90.83       98.22     10.14 o 
  -6   5   5       16.06       14.96      3.39 o 
  -5   5   5       19.28       22.39      3.89 o 
  -4   5   5        1.15        4.18      1.31 o 
  -3   5   5      238.44      225.35      6.96 o 
  -2   5   5      196.15      220.56      6.63 o 
  -1   5   5     1111.87     1122.59     21.68 o 
   0   5   5       33.23       36.38      2.60 o 
   1   5   5        0.65       -0.16      0.73 o 
   2   5   5       38.15       34.03      3.89 o 
   3   5   5      990.43      965.34     15.65 o 
   4   5   5       42.92       37.47      3.53 o 
   5   5   5       73.88       66.71      4.52 o 
   6   5   5       95.17      101.22      8.55 o 
   7   5   5      261.19      274.42     12.02 o 
   8   5   5        0.30        0.36      2.47 o 
   9   5   5       59.57       64.57     10.83 o 
  10   5   5        9.41       12.22      4.67 o 
 -10   6   5       28.85       25.19      4.79 o 
  -9   6   5       19.36       16.77      4.22 o 
  -8   6   5        5.34        6.31      2.52 o 
  -7   6   5       13.86       15.97      4.56 o 
  -6   6   5      955.38      949.25     23.41 o 
  -5   6   5     1489.97     1525.55     29.67 o 
  -4   6   5       36.81       36.96      3.67 o 
  -3   6   5      375.52      361.35      9.27 o 
  -2   6   5        3.80        1.37      1.10 o 
  -1   6   5      120.53      124.19      4.75 o 
   0   6   5      122.44      133.16      7.73 o 
   1   6   5      387.60      359.51     12.13 o 
   2   6   5        0.17        0.45      1.75 o 
   3   6   5       13.03       15.03      3.42 o 
   4   6   5      260.47      269.22     11.43 o 
   5   6   5      451.81      449.95     15.41 o 
   6   6   5       43.83       45.39      6.90 o 
   7   6   5       54.35       58.49     10.98 o 
   8   6   5        9.56        5.47      3.78 o 
   9   6   5        3.79       -3.01      3.01 o 
  10   6   5       14.39       22.76      5.39 o 
 -10   7   5       23.62       12.06      2.94 o 
  -9   7   5       10.82       14.20      3.53 o 
  -8   7   5       56.65       51.21      6.66 o 
  -7   7   5        2.04        1.77      4.22 o 
  -6   7   5      160.75      173.13      9.52 o 
  -5   7   5      647.52      645.55     18.11 o 
  -4   7   5      330.93      316.99      9.24 o 
  -3   7   5     1252.54     1220.41     25.62 o 
  -2   7   5      524.57      453.53     14.48 o 
  -1   7   5       49.29       50.16      5.91 o 
   0   7   5       61.54       62.61      6.46 o 
   1   7   5      512.48      468.74     17.96 o 
   2   7   5      180.37      169.84      8.99 o 
   3   7   5      489.57      516.94     16.55 o 
   4   7   5      668.18      673.24     19.61 o 
   5   7   5      663.19      698.71     20.53 o 
   6   7   5      251.55      263.88     12.46 o 
   7   7   5       67.23       75.53      8.28 o 
   8   7   5        3.17        4.17      3.93 o 
   9   7   5       22.87       32.26      7.86 o 
 -10   8   5        7.96        3.07      3.10 o 
  -9   8   5      117.33      125.47     12.31 o 
  -8   8   5       12.03       16.10      3.29 o 
  -7   8   5       36.05       26.10      6.92 o 
  -5   8   5       12.19       10.46      4.81 o 
  -4   8   5      506.10      519.18     16.46 o 
  -3   8   5       26.75       36.00      6.94 o 
  -2   8   5      463.62      419.32     14.65 o 
  -1   8   5      469.52      472.40     15.59 o 
   0   8   5       27.58       34.51      5.20 o 
   1   8   5       95.36       82.79      7.94 o 
   2   8   5        8.30        6.98      2.59 o 
   3   8   5       18.85       12.17      3.38 o 
   4   8   5      732.17      728.86     28.83 o 
   5   8   5        2.37        2.10      3.04 o 
   6   8   5       21.13       18.65      4.02 o 
   7   8   5      158.52      176.69     10.74 o 
   8   8   5        1.56       -2.83      3.28 o 
   9   8   5       16.83       13.60      3.97 o 
  -8   9   5       21.54       18.59      6.09 o 
  -7   9   5        0.94        0.42      3.28 o 
  -6   9   5        3.38       -1.72      2.31 o 
  -5   9   5        4.70        1.89      3.44 o 
  -4   9   5       64.17       62.03      9.19 o 
  -3   9   5        0.02        0.27      2.45 o 
  -2   9   5        0.49        0.24      1.89 o 
  -1   9   5       63.15       46.50      9.68 o 
   0   9   5      210.16      188.61     10.29 o 
   1   9   5        0.64       -1.35      1.78 o 
   2   9   5      141.75      140.10      9.11 o 
   3   9   5       36.10       32.87      6.53 o 
   4   9   5        4.03        7.95      2.83 o 
   5   9   5        0.53        1.44      2.28 o 
   6   9   5       12.39       18.81      4.28 o 
   7   9   5        0.03       -2.25      2.25 o 
   8   9   5        9.56        5.72      3.10 o 
  -8  10   5        0.00        8.46      2.98 o 
  -7  10   5       78.53       67.45     11.65 o 
  -6  10   5       41.66       40.84      8.93 o 
  -4  10   5       44.07       52.35      6.56 o 
  -3  10   5       16.25        8.69      6.64 o 
  -2  10   5      214.14      213.26     11.27 o 
  -1  10   5       18.93       19.63      4.16 o 
   0  10   5        5.65        1.27      1.87 o 
   1  10   5        0.31       -0.74      1.86 o 
   2  10   5       88.97       86.29      8.79 o 
   3  10   5       70.04       69.91      8.00 o 
   4  10   5        2.26        6.45      3.18 o 
   5  10   5        0.47        2.63      2.77 o 
   6  10   5      109.65      129.00     11.74 o 
   7  10   5       40.51       39.90      7.65 o 
  -6  11   5        5.07        2.76      2.84 o 
  -5  11   5        6.97       10.16      5.31 o 
  -4  11   5       33.02       28.75      4.79 o 
  -3  11   5      182.84      182.97     10.86 o 
  -2  11   5       17.57       16.80      4.13 o 
  -1  11   5       68.42       64.41     15.97 o 
   0  11   5       34.32       31.50      5.33 o 
   1  11   5       52.19       51.38      7.55 o 
   2  11   5       70.69       63.87      8.62 o 
   3  11   5       13.54       10.38      3.46 o 
   4  11   5      142.91      145.52     12.67 o 
   5  11   5       52.35       45.35      7.35 o 
   6  11   5       26.12       26.93      4.81 o 
   7  11   5        1.06        7.08      3.89 o 
  -5  12   5        0.09       -2.30      2.80 o 
  -4  12   5        4.07       12.99      4.94 o 
  -3  12   5       20.35       18.20      4.14 o 
  -2  12   5        3.87        7.85      2.70 o 
  -1  12   5       11.17       10.18      3.17 o 
   0  12   5       56.69       57.26      8.31 o 
   1  12   5       30.92       29.52      5.46 o 
   2  12   5        0.38       -4.22      6.43 o 
   3  12   5       13.28        6.63      3.40 o 
   4  12   5       15.25       12.22      8.28 o 
   5  12   5        3.87        5.85      2.38 o 
  -3  13   5       13.27       10.23      3.57 o 
  -2  13   5        5.93        0.24      2.50 o 
  -1  13   5       31.38       34.24      5.78 o 
   0  13   5       33.75       39.10      9.88 o 
   1  13   5       60.05       62.26     14.02 o 
   2  13   5       16.58       10.47      4.61 o 
   3  13   5       10.19       14.74      8.93 o 
  -5 -13   6        0.40        5.21      2.84 o 
  -4 -13   6        5.81       11.59      7.86 o 
  -3 -13   6       22.16        8.83      4.76 o 
  -2 -13   6       21.14       13.07      4.47 o 
  -1 -13   6        7.38        1.16      3.26 o 
   0 -13   6       40.29       36.83      8.27 o 
   1 -13   6       20.52       17.16      4.76 o 
   2 -13   6        0.36        2.36      3.18 o 
   3 -13   6       11.60       11.24      2.93 o 
   4 -13   6        9.04       17.22      3.65 o 
  -6 -12   6        6.65        7.42      2.17 o 
  -5 -12   6        0.12       -0.95      1.98 o 
  -4 -12   6      175.15      191.15     11.30 o 
  -3 -12   6       56.23       53.76     10.24 o 
  -2 -12   6      161.15      181.06     10.11 o 
  -1 -12   6       79.54       81.94     12.39 o 
   0 -12   6       58.50       62.56     11.41 o 
   1 -12   6       12.78       11.94      5.28 o 
   2 -12   6        1.89       -2.81      2.81 o 
   3 -12   6        0.02       -1.16      2.70 o 
   4 -12   6       96.40      123.97     15.38 o 
   5 -12   6        3.91       12.31      2.97 o 
  -7 -11   6       13.24        4.38      2.54 o 
  -6 -11   6        4.69       -0.25      7.29 o 
  -5 -11   6        3.73        6.95      4.35 o 
  -4 -11   6      121.33      123.48      9.15 o 
  -3 -11   6       43.95       29.00      4.85 o 
  -2 -11   6        0.12       -0.99      1.51 o 
  -1 -11   6        1.10       -0.18      1.43 o 
   0 -11   6       15.74       19.68      6.04 o 
   1 -11   6        1.50        1.17      2.29 o 
   2 -11   6       46.53       53.69      9.70 o 
   3 -11   6       23.17       19.38      4.77 o 
   4 -11   6        0.12       -0.14      2.37 o 
   5 -11   6       12.00       12.84      3.47 o 
  -8 -10   6       17.28       15.97      4.15 o 
  -7 -10   6        0.00       -0.09      2.61 o 
  -6 -10   6       21.46       24.28      5.72 o 
  -5 -10   6        1.07       -2.53      2.61 o 
  -4 -10   6        5.18        0.54      5.77 o 
  -3 -10   6        0.32       -1.63      1.63 o 
  -2 -10   6       33.91       27.38      4.55 o 
  -1 -10   6        7.25        6.09      2.04 o 
   0 -10   6       19.17       23.03      6.05 o 
   1 -10   6       23.21       24.15      6.34 o 
   2 -10   6       83.74      100.02     13.53 o 
   3 -10   6        0.64       -1.62      2.37 o 
   4 -10   6       32.16       31.94      6.50 o 
   5 -10   6       16.64       30.01      6.45 o 
  -9  -9   6        3.96        0.18      2.61 o 
  -8  -9   6       22.99       23.45      5.99 o 
  -7  -9   6       85.62       77.57     12.04 o 
  -6  -9   6       11.70        8.74      2.81 o 
  -5  -9   6        0.06       -1.48      1.48 o 
  -4  -9   6       24.92       22.79      4.42 o 
  -3  -9   6       85.34       94.10      8.43 o 
  -2  -9   6       41.70       39.37      7.48 o 
  -1  -9   6        8.30        8.73      2.23 o 
   0  -9   6      123.28      130.16      7.49 o 
   1  -9   6       11.74       14.08      4.25 o 
   2  -9   6      525.71      567.36     26.08 o 
   3  -9   6        0.75        1.10      1.34 o 
   4  -9   6        1.21        1.57      3.01 o 
   5  -9   6       77.45       98.83      7.49 o 
   6  -9   6        0.69        0.36      1.80 o 
   7  -9   6      269.08      293.17     20.27 o 
   8  -9   6       28.65       32.17      7.25 o 
  -9  -8   6        0.49        0.98      3.13 o 
  -8  -8   6       18.69       17.39      4.94 o 
  -7  -8   6        0.02        3.89      2.97 o 
  -6  -8   6      228.15      244.64     25.34 o 
  -5  -8   6      250.03      258.37     11.60 o 
  -4  -8   6        4.61        4.33      2.14 o 
  -3  -8   6        4.73        1.63      1.76 o 
  -2  -8   6      104.53      109.63     14.33 o 
  -1  -8   6      167.94      171.51      6.57 o 
   0  -8   6        2.26       -0.39      1.10 o 
   1  -8   6       24.21       20.39      2.67 o 
   2  -8   6      304.29      312.23      8.99 o 
   3  -8   6       75.65       71.99      7.09 o 
   4  -8   6      109.43      110.91      7.31 o 
   5  -8   6       38.65       49.41     12.51 o 
   6  -8   6       51.35       50.69      5.80 o 
   7  -8   6        0.38       -3.07      3.07 o 
   8  -8   6       11.01       10.25      4.91 o 
   9  -8   6       16.07       16.47      4.48 o 
 -10  -7   6       32.52       33.50      5.95 o 
  -9  -7   6        1.64        3.49      3.19 o 
  -8  -7   6       29.35       27.91      7.17 o 
  -7  -7   6        7.53        7.82      3.64 o 
  -6  -7   6       35.69       26.74      4.96 o 
  -5  -7   6      497.57      516.48     12.79 o 
  -4  -7   6      296.62      328.47      9.77 o 
  -3  -7   6       65.14       76.52      5.47 o 
  -2  -7   6       50.87       53.00      4.34 o 
  -1  -7   6       67.73       76.43      4.72 o 
   0  -7   6       63.77       52.83      4.22 o 
   1  -7   6      120.59      133.59      5.52 o 
   2  -7   6      433.43      468.32     16.81 o 
   3  -7   6     1207.81     1236.22     26.31 o 
   4  -7   6      243.68      243.26     10.88 o 
   5  -7   6       36.07       32.56      8.79 o 
   6  -7   6        1.10       -2.57      4.84 o 
   7  -7   6        7.41        3.92      3.43 o 
   8  -7   6        4.10        4.26      4.43 o 
   9  -7   6        7.01        2.65      4.18 o 
 -10  -6   6       37.61       30.41      6.01 o 
  -9  -6   6        6.56        3.34      2.11 o 
  -8  -6   6        1.30        2.40      1.81 o 
  -7  -6   6        4.62        3.88      2.06 o 
  -6  -6   6        3.33        3.66      3.37 o 
  -5  -6   6       97.13      115.19      5.65 o 
  -4  -6   6      821.67      859.69     16.21 o 
  -3  -6   6        0.24        0.53      1.20 o 
  -2  -6   6       74.13       71.17      4.54 o 
  -1  -6   6        9.53       10.82      1.93 o 
   0  -6   6      131.89      137.07      5.30 o 
   1  -6   6        1.66       -0.32      0.91 o 
   2  -6   6       12.77       13.67      3.85 o 
   3  -6   6        0.01        1.12      0.92 o 
   4  -6   6      145.47      147.56      8.27 o 
   5  -6   6      177.48      193.39      9.86 o 
   6  -6   6      137.34      139.63      8.38 o 
   7  -6   6        9.29        1.99      2.83 o 
   8  -6   6        0.85       -2.83      2.83 o 
   9  -6   6       47.77       53.76     11.44 o 
 -10  -5   6        7.92        7.26      2.16 o 
  -9  -5   6        4.80        9.31      2.43 o 
  -8  -5   6       30.09       21.79      8.51 o 
  -7  -5   6       48.87       40.46      5.40 o 
  -6  -5   6       62.50       58.89      6.41 o 
  -5  -5   6      702.87      724.49     14.56 o 
  -4  -5   6      738.51      768.03     16.07 o 
  -3  -5   6       55.26       55.67      4.24 o 
  -2  -5   6      207.76      223.78      6.85 o 
  -1  -5   6      459.63      434.90      9.43 o 
   0  -5   6       59.33       62.77      3.55 o 
   1  -5   6       67.29       67.14      3.56 o 
   2  -5   6      237.46      239.38      7.68 o 
   3  -5   6       39.52       34.64      4.69 o 
   4  -5   6       44.08       41.71      5.28 o 
   5  -5   6        4.30        2.84      1.85 o 
   6  -5   6      140.10      123.98      8.23 o 
   7  -5   6       18.28       18.18      6.11 o 
   8  -5   6       36.78       50.81     10.07 o 
   9  -5   6       22.46       25.17      7.44 o 
  10  -5   6       49.01       34.53      8.41 o 
 -11  -4   6       94.49      102.49     12.01 o 
 -10  -4   6       48.69       50.77      7.54 o 
  -9  -4   6        0.63        1.41      1.79 o 
  -8  -4   6        0.02        0.41      1.54 o 
  -7  -4   6       36.61       33.85      5.08 o 
  -6  -4   6       33.05       24.64      4.22 o 
  -5  -4   6      434.91      439.81     12.43 o 
  -4  -4   6       22.53       16.68      3.68 o 
  -3  -4   6      815.59      846.46     22.57 o 
  -2  -4   6       65.18       64.80      3.86 o 
  -1  -4   6        0.47        0.86      0.88 o 
   0  -4   6      212.22      239.62      7.85 o 
   1  -4   6      578.40      600.99     12.37 o 
   2  -4   6      597.59      611.81     10.48 o 
   3  -4   6        0.14        0.69      1.45 o 
   4  -4   6        2.17        9.91      2.69 o 
   5  -4   6      162.83      193.40     11.44 o 
   6  -4   6       47.15       48.74      6.49 o 
   7  -4   6        3.23        2.73      3.22 o 
   8  -4   6       16.61       24.95      6.84 o 
   9  -4   6       28.57       40.19      9.20 o 
  10  -4   6       15.37       12.70      5.62 o 
 -11  -3   6       77.64       90.67      9.19 o 
 -10  -3   6        0.23        2.04      1.76 o 
  -9  -3   6       16.70       16.23      3.80 o 
  -8  -3   6       10.99       11.48      2.86 o 
  -7  -3   6        0.32       -0.62      1.78 o 
  -6  -3   6       57.46       52.13      5.77 o 
  -5  -3   6       48.80       63.88      4.49 o 
  -4  -3   6       77.39       67.76      4.05 o 
  -3  -3   6      634.42      634.79     11.69 o 
  -2  -3   6       13.66       14.14      1.90 o 
  -1  -3   6        9.87       13.25      1.67 o 
   0  -3   6       11.81        6.50      0.97 o 
   1  -3   6       53.15       46.08      1.89 o 
   2  -3   6     1493.67     1542.17     24.17 o 
   3  -3   6      161.42      163.03      5.23 o 
   4  -3   6      298.37      330.15      8.12 o 
   5  -3   6       71.04       82.76      7.30 o 
   6  -3   6        0.12        2.12      1.80 o 
   7  -3   6        0.02       -1.29      1.29 o 
   8  -3   6      152.66      183.04     16.03 o 
   9  -3   6      120.33      153.25     18.23 o 
  10  -3   6       78.40       61.22     11.71 o 
 -11  -2   6      201.00      238.00     18.34 o 
 -10  -2   6       27.18       23.97      4.63 o 
  -9  -2   6      133.78      128.24      9.77 o 
  -8  -2   6        4.03        0.14      1.83 o 
  -7  -2   6       97.91      110.26      8.04 o 
  -6  -2   6      153.72      156.61      8.30 o 
  -5  -2   6      396.62      407.16      9.23 o 
  -4  -2   6       27.91       30.12      2.84 o 
  -3  -2   6       53.29       55.84      3.24 o 
  -2  -2   6      314.30      356.07      7.60 o 
  -1  -2   6      971.46     1003.56     13.48 o 
   0  -2   6      488.78      493.81     17.42 o 
   1  -2   6     1084.37     1151.55     21.19 o 
   2  -2   6     1430.83     1527.89     48.08 o 
   3  -2   6      634.15      647.04     10.62 o 
   4  -2   6      350.87      339.26      8.10 o 
   5  -2   6        6.65        4.67      2.06 o 
   6  -2   6       86.84       94.35      7.05 o 
   7  -2   6        1.33        0.20      1.43 o 
   8  -2   6        0.23        2.47      3.32 o 
   9  -2   6        0.84        3.21      3.58 o 
  10  -2   6        9.20        7.76      4.20 o 
 -11  -1   6       59.82       40.12      6.03 o 
 -10  -1   6       53.24       47.77      6.56 o 
  -9  -1   6       16.64       12.34      3.52 o 
  -8  -1   6       28.37       26.88      4.46 o 
  -7  -1   6       54.32       53.31      6.22 o 
  -6  -1   6       51.91       45.18      5.23 o 
  -5  -1   6      244.40      250.95      6.64 o 
  -4  -1   6       20.41       22.52      3.41 o 
  -3  -1   6     1049.10     1093.36     15.53 o 
  -2  -1   6      111.56      111.58      3.98 o 
  -1  -1   6      606.47      605.46     19.46 o 
   0  -1   6        5.69        9.65      2.04 o 
   1  -1   6      219.68      219.71      7.94 o 
   2  -1   6       12.83       10.37      1.40 o 
   3  -1   6        2.64        6.29      1.54 o 
   4  -1   6      196.52      191.02      5.97 o 
   5  -1   6       59.21       59.22      3.97 o 
   6  -1   6       10.42        7.85      1.69 o 
   7  -1   6       33.19       43.21      5.45 o 
   8  -1   6        0.10       -2.89      2.89 o 
   9  -1   6       59.52       64.28     11.35 o 
  10  -1   6       15.77       19.33      5.29 o 
 -11   0   6       36.68       33.83      7.92 o 
 -10   0   6        3.32        2.32      2.34 o 
  -9   0   6       65.79       57.95      9.30 o 
  -8   0   6       34.52       33.70      5.05 o 
  -7   0   6        3.45       -0.31      2.32 o 
  -6   0   6      189.49      185.77      9.12 o 
  -5   0   6       62.15       49.58      5.18 o 
  -4   0   6      386.04      392.96      8.39 o 
  -3   0   6       94.66      108.81      4.14 o 
  -2   0   6       16.32        9.41      1.77 o 
  -1   0   6      425.33      448.40      8.04 o 
   0   0   6       55.98       45.53      3.11 o 
   1   0   6        7.48        9.22      1.08 o 
   2   0   6      112.68      115.57      5.03 o 
   3   0   6      361.62      359.04     12.38 o 
   4   0   6       14.95       18.25      2.37 o 
   5   0   6      229.39      192.66      5.78 o 
   6   0   6        0.02       -1.30      1.34 o 
   7   0   6       25.74       25.61      3.10 o 
   8   0   6       93.80      120.09     14.69 o 
   9   0   6       82.83       91.07     13.32 o 
  10   0   6        9.15       18.57      5.01 o 
  11   0   6        4.88        8.48      3.12 o 
 -11   1   6        0.97       -1.86      2.00 o 
 -10   1   6        0.44        0.30      3.98 o 
  -9   1   6       68.18       46.57      8.40 o 
  -8   1   6      300.40      271.29     12.51 o 
  -7   1   6      254.89      249.67     11.31 o 
  -6   1   6      133.14      132.39      7.77 o 
  -5   1   6      351.64      350.83     11.81 o 
  -4   1   6      365.76      347.18      6.98 o 
  -3   1   6        5.92        6.53      1.09 o 
  -2   1   6      401.30      415.55      8.37 o 
  -1   1   6      127.67      142.04      4.54 o 
   0   1   6       16.18       16.69      2.13 o 
   1   1   6     1708.51     1638.50     22.70 o 
   2   1   6      247.06      225.27      5.81 o 
   3   1   6      107.38      106.66      3.88 o 
   4   1   6        2.50        3.13      1.18 o 
   5   1   6        4.75        2.78      1.25 o 
   6   1   6      168.97      142.90      7.96 o 
   7   1   6      172.30      155.18     10.41 o 
   8   1   6       45.29       45.12      6.48 o 
   9   1   6        5.19        6.81      3.23 o 
  10   1   6       43.94       47.11      8.82 o 
  11   1   6       45.50       56.25      9.38 o 
 -11   2   6       60.73       51.97      6.88 o 
 -10   2   6      119.01      108.64     10.40 o 
  -9   2   6       66.93       62.51     12.52 o 
  -8   2   6       53.02       45.99      6.29 o 
  -7   2   6        7.38        2.48      2.00 o 
  -6   2   6        4.21        6.17      2.67 o 
  -5   2   6      129.40      137.85      7.54 o 
  -4   2   6       98.75       87.12      4.63 o 
  -3   2   6        0.22       -0.65      0.70 o 
  -2   2   6       25.91       35.35      2.92 o 
  -1   2   6      597.38      622.28      9.34 o 
   0   2   6       60.80       63.85      2.94 o 
   1   2   6     1330.73     1360.35     15.61 o 
   2   2   6      120.76      147.30      4.46 o 
   3   2   6       27.66       25.21      2.37 o 
   4   2   6      139.78      154.15      5.11 o 
   5   2   6      210.14      204.56      6.24 o 
   6   2   6      219.57      213.56      6.74 o 
   7   2   6       65.85       51.65      5.35 o 
   8   2   6      261.97      249.99     11.38 o 
   9   2   6       17.94        8.45      2.80 o 
  10   2   6       74.45       78.11     11.75 o 
  11   2   6       11.31       12.45      3.17 o 
 -11   3   6       35.60       32.41      5.19 o 
 -10   3   6        3.99       -0.21      2.12 o 
  -9   3   6      120.81      127.82     19.89 o 
  -8   3   6        0.12       -1.95      2.31 o 
  -7   3   6       61.34       52.93      6.30 o 
  -6   3   6       68.64       66.96      6.67 o 
  -5   3   6      301.30      294.12     11.25 o 
  -4   3   6        0.49       -0.88      0.88 o 
  -3   3   6      187.73      184.17      5.64 o 
  -2   3   6      200.83      178.07      4.92 o 
  -1   3   6      749.02      800.02     11.33 o 
   0   3   6      313.50      340.69      6.88 o 
   1   3   6      136.60      122.20      4.12 o 
   2   3   6        9.22       11.01      1.62 o 
   3   3   6       30.60       23.96      2.48 o 
   4   3   6       14.86       15.79      2.17 o 
   5   3   6      153.16      158.33      5.68 o 
   6   3   6        2.87        4.16      1.92 o 
   7   3   6      168.25      179.50      7.47 o 
   8   3   6       28.40       24.25      7.79 o 
   9   3   6        9.59       12.31      2.28 o 
  10   3   6      105.50      120.58     14.51 o 
 -11   4   6        0.60        5.14      2.85 o 
 -10   4   6        3.19        0.94      2.26 o 
  -9   4   6        3.82        4.00      5.33 o 
  -8   4   6        3.15        1.91      1.98 o 
  -7   4   6       39.75       35.63      5.35 o 
  -6   4   6      430.24      403.55     14.30 o 
  -5   4   6        1.25        2.00      1.81 o 
  -4   4   6     1567.16     1479.43     21.07 o 
  -3   4   6       43.62       41.03      3.53 o 
  -2   4   6      921.95      953.70     13.21 o 
  -1   4   6        4.16        5.17      1.37 o 
   0   4   6      402.35      420.87      8.02 o 
   1   4   6       28.35       26.95      2.44 o 
   2   4   6      173.30      177.88      5.31 o 
   3   4   6       14.45       11.54      1.87 o 
   4   4   6      200.21      200.13      6.22 o 
   5   4   6        0.65        0.99      1.19 o 
   6   4   6       83.03       88.64      5.45 o 
   7   4   6       48.74       45.55      4.64 o 
   8   4   6       40.85       35.27      5.26 o 
   9   4   6       33.16       45.36      7.42 o 
 -10   5   6        4.69        2.63      3.35 o 
  -9   5   6       52.99       52.75     12.87 o 
  -8   5   6      102.79       98.48     14.94 o 
  -7   5   6      121.92      121.78     12.53 o 
  -6   5   6      169.89      178.09      9.46 o 
  -5   5   6      459.20      446.92     14.56 o 
  -4   5   6      794.31      789.43     14.80 o 
  -3   5   6      377.34      362.95      9.29 o 
  -2   5   6       23.12       19.74      2.55 o 
  -1   5   6       32.47       27.49      2.84 o 
   0   5   6       49.26       62.17      3.73 o 
   1   5   6      193.55      208.19      5.66 o 
   2   5   6        9.04        9.19      1.59 o 
   3   5   6      632.87      628.34     12.94 o 
   4   5   6      708.31      725.26     14.31 o 
   5   5   6      845.03      823.08     16.06 o 
   6   5   6       13.43       10.37      3.16 o 
   7   5   6      260.38      279.14     14.50 o 
   8   5   6       12.77       12.47      5.10 o 
   9   5   6      118.63      119.97     14.50 o 
 -10   6   6       29.94       22.47      4.31 o 
  -9   6   6       14.72       10.31      3.57 o 
  -8   6   6        0.62        1.41      2.07 o 
  -7   6   6        0.50        0.99      1.90 o 
  -6   6   6      181.68      181.19      9.71 o 
  -5   6   6        2.86        1.33      2.22 o 
  -4   6   6        2.03        0.91      1.37 o 
  -3   6   6       16.58       16.25      2.52 o 
  -2   6   6      501.85      497.60     12.97 o 
  -1   6   6      282.75      283.22      7.76 o 
   0   6   6       29.74       24.20      2.44 o 
   1   6   6       11.99       18.14      3.53 o 
   2   6   6        9.01        8.42      2.78 o 
   3   6   6      633.96      593.18     17.17 o 
   4   6   6        2.77       10.73      5.38 o 
   5   6   6      842.79      862.94     22.40 o 
   6   6   6       17.05       18.80      3.58 o 
   7   6   6       26.98       31.11      5.35 o 
   8   6   6        5.87        8.19      3.52 o 
   9   6   6        5.23        0.62      2.76 o 
 -10   7   6        0.65        0.15      2.95 o 
  -9   7   6        0.41        0.99      2.17 o 
  -8   7   6       25.57       26.20      4.82 o 
  -7   7   6        0.98        4.75      2.27 o 
  -6   7   6      127.03      114.38     12.99 o 
  -5   7   6        3.93       13.80      5.07 o 
  -4   7   6       57.65       54.64      4.62 o 
  -3   7   6      171.25      144.37      8.27 o 
  -2   7   6        5.02        6.52      2.45 o 
  -1   7   6      184.62      167.12      8.84 o 
   0   7   6      127.90      124.75      7.75 o 
   1   7   6       38.44       44.49      9.56 o 
   2   7   6       75.62       72.48      7.13 o 
   3   7   6       73.17       63.95      6.99 o 
   4   7   6      223.52      202.13     10.51 o 
   5   7   6      546.02      560.14     18.41 o 
   6   7   6      152.53      160.44      9.65 o 
   7   7   6        6.41        7.44      4.03 o 
   8   7   6        4.14       11.18      4.69 o 
   9   7   6       13.92       16.50      3.78 o 
  -9   8   6        0.71       -0.05      3.00 o 
  -8   8   6        6.16        7.01      3.58 o 
  -7   8   6       46.79       39.21      8.54 o 
  -6   8   6       78.02       63.91     10.83 o 
  -5   8   6        1.35        2.95      3.69 o 
  -4   8   6        0.70       -0.82      1.66 o 
  -3   8   6      552.47      549.54     17.31 o 
  -2   8   6       19.36       13.79      3.44 o 
  -1   8   6        3.11        2.79      2.17 o 
   0   8   6       10.03       10.04      2.95 o 
   1   8   6        1.87        0.31      2.20 o 
   2   8   6        2.50        1.38      2.01 o 
   3   8   6        0.00        0.35      3.49 o 
   4   8   6      107.07      125.96     10.55 o 
   5   8   6        0.41        1.57      2.15 o 
   6   8   6      146.64      158.61     15.60 o 
   7   8   6       20.69       16.65      4.00 o 
   8   8   6        9.05        4.70      3.83 o 
   9   8   6        7.28       14.46      3.54 o 
  -8   9   6       17.02        6.49      3.86 o 
  -7   9   6      157.31      187.57     17.03 o 
  -5   9   6       94.19       78.35     12.01 o 
  -4   9   6      101.80      112.85     12.96 o 
  -3   9   6       39.19       47.31      6.08 o 
  -2   9   6      297.00      288.84     12.86 o 
  -1   9   6       31.22       22.82      4.22 o 
   0   9   6       22.17       18.81      4.27 o 
   1   9   6      148.50      127.83      8.61 o 
   2   9   6      510.41      484.85     19.81 o 
   3   9   6        2.38        2.41      1.85 o 
   4   9   6       33.67       32.57      5.51 o 
   5   9   6        0.87       -0.53      3.77 o 
   6   9   6        1.05       -1.28      2.47 o 
   7   9   6       47.40       48.03      6.54 o 
   8   9   6        2.51       -1.46      2.87 o 
  -7  10   6       23.05        9.19      4.82 o 
  -6  10   6        3.93        5.50      3.46 o 
  -4  10   6       14.77       10.80      2.95 o 
  -3  10   6        0.87       -0.01      1.65 o 
  -2  10   6       77.22       73.56      9.08 o 
  -1  10   6       87.78       98.44     10.79 o 
   0  10   6       18.98       14.17      3.46 o 
   1  10   6       34.86       38.77      5.82 o 
   2  10   6       66.09       53.43      6.90 o 
   3  10   6        8.55       10.46      3.04 o 
   4  10   6       12.09       13.41      4.20 o 
   5  10   6       34.47       36.87      6.45 o 
   6  10   6       11.34       11.14      4.05 o 
   7  10   6       63.07       64.65      7.25 o 
  -6  11   6       14.58       19.08      5.98 o 
  -5  11   6       20.56       23.37      7.45 o 
  -4  11   6        0.62       -0.39      3.18 o 
  -3  11   6        3.69        2.95      2.26 o 
  -2  11   6       20.30       21.22      6.30 o 
  -1  11   6       43.80       48.25     10.27 o 
   0  11   6      117.45      134.08     11.55 o 
   1  11   6        0.39        3.26      2.45 o 
   2  11   6       46.18       50.74      7.30 o 
   3  11   6       14.74       19.93      9.66 o 
   4  11   6        9.14        9.55      3.97 o 
   5  11   6       14.51       20.63      6.15 o 
   6  11   6        0.29       -1.67      2.17 o 
  -5  12   6       50.00       64.26     11.05 o 
  -4  12   6       32.52       31.31      7.86 o 
  -3  12   6        0.22       -1.98      1.98 o 
  -2  12   6       10.24       13.43      3.84 o 
  -1  12   6       22.85       21.22      4.62 o 
   0  12   6        2.14        4.60      2.39 o 
   1  12   6        7.76       13.21      3.75 o 
   2  12   6       46.20       54.70      7.71 o 
   3  12   6       75.66       76.02      9.40 o 
   4  12   6        0.23       -1.63      2.59 o 
  -3  13   6        3.10        0.48      3.26 o 
  -2  13   6       56.04       49.48      6.64 o 
  -1  13   6        0.32       -1.85      1.85 o 
   0  13   6       76.65       79.90      8.79 o 
   1  13   6       77.47       79.42     17.97 o 
   2  13   6        0.14        1.18      2.77 o 
  -3 -13   7        0.03        2.98      3.11 o 
  -2 -13   7       25.43       20.16      5.73 o 
  -1 -13   7        0.00        3.21      3.53 o 
   0 -13   7        0.08       -2.84      2.84 o 
   1 -13   7        0.15        8.86      3.11 o 
   2 -13   7       60.10       65.57      9.31 o 
  -6 -12   7        6.49        5.44      2.85 o 
  -5 -12   7        0.09       -3.44      3.44 o 
  -4 -12   7       36.13       29.84      5.98 o 
  -3 -12   7        0.11       -1.16      2.87 o 
  -2 -12   7        2.80       -2.90      2.90 o 
  -1 -12   7        4.36       10.60      3.46 o 
   0 -12   7       16.93       14.42      5.75 o 
   1 -12   7       50.21       47.92      9.79 o 
   2 -12   7        3.00        4.98      3.54 o 
   3 -12   7        0.26        6.55      3.26 o 
   4 -12   7       69.74       83.36     11.47 o 
   5 -12   7       18.87       22.95      3.15 o 
  -7 -11   7       78.43       77.41     10.22 o 
  -6 -11   7       10.90        8.40      3.60 o 
  -5 -11   7        1.05        1.64      3.63 o 
  -4 -11   7       10.71        5.77      2.13 o 
  -3 -11   7       36.97       44.48      9.52 o 
  -2 -11   7      127.32      148.73     17.45 o 
  -1 -11   7        0.67       -0.92      2.26 o 
   0 -11   7       18.45       20.50      5.96 o 
   1 -11   7       43.36       58.47     10.81 o 
   2 -11   7        5.89        6.50      3.54 o 
   3 -11   7        0.31        0.31      2.20 o 
   4 -11   7       47.06       56.32      8.99 o 
   5 -11   7       63.01       71.15      9.75 o 
  -8 -10   7        4.57        8.70      3.09 o 
  -7 -10   7      118.49      115.26     14.62 o 
  -6 -10   7       95.44       95.84     12.68 o 
  -5 -10   7       17.33        8.23      3.48 o 
  -4 -10   7       88.16       94.19      9.10 o 
  -3 -10   7        4.07        3.03      1.66 o 
  -2 -10   7       67.00       88.44     12.93 o 
  -1 -10   7       15.25       13.36      5.06 o 
   0 -10   7       56.16       61.98     10.66 o 
   1 -10   7        1.02        2.21      2.09 o 
   2 -10   7       18.04       22.63      5.92 o 
   3 -10   7       29.99       28.80      6.66 o 
   4 -10   7       11.92       10.66      3.00 o 
   5 -10   7        0.25       -2.54      2.54 o 
  -8  -9   7        7.55        8.34      3.38 o 
  -7  -9   7       22.52       34.87      7.47 o 
  -6  -9   7       76.86       76.86     11.41 o 
  -5  -9   7      186.51      192.86     10.29 o 
  -4  -9   7       13.58       11.95      2.57 o 
  -3  -9   7       32.49       28.60      4.40 o 
  -2  -9   7        6.62        3.91      3.01 o 
  -1  -9   7       45.56       46.74      8.65 o 
   0  -9   7       29.24       31.81      7.12 o 
   1  -9   7      118.25      136.01     12.36 o 
   2  -9   7       31.04       33.63      4.66 o 
   3  -9   7        8.99        9.94      4.20 o 
   4  -9   7       43.06       39.83      5.22 o 
   5  -9   7        1.54        0.87      2.17 o 
   6  -9   7        6.72        3.33      2.04 o 
   7  -9   7       33.55       34.60      7.16 o 
   8  -9   7       13.66       20.23      4.85 o 
  -9  -8   7       16.96       12.08      3.94 o 
  -8  -8   7        2.00        1.38      2.72 o 
  -7  -8   7       32.93       24.10      6.11 o 
  -6  -8   7       81.98      119.48     14.20 o 
  -5  -8   7      182.87      220.41     21.62 o 
  -4  -8   7       10.27        4.50      1.94 o 
  -3  -8   7       20.89       24.53      6.15 o 
  -2  -8   7       48.96       49.46      4.97 o 
  -1  -8   7       31.64       30.27      3.38 o 
   0  -8   7      272.28      265.37     11.11 o 
   1  -8   7        2.73        3.09      2.02 o 
   2  -8   7       85.87       88.66      8.08 o 
   3  -8   7      437.70      460.95     15.93 o 
   4  -8   7        4.85        2.91      1.76 o 
   5  -8   7      128.96      126.69     12.28 o 
   6  -8   7        9.14        7.31      2.04 o 
   7  -8   7        2.16        3.54      3.38 o 
   8  -8   7       18.73       18.31      6.17 o 
  -9  -7   7        7.30        1.96      2.94 o 
  -8  -7   7       24.98       16.37      4.65 o 
  -7  -7   7        0.15        0.93      2.06 o 
  -6  -7   7       35.32       34.10      4.45 o 
  -5  -7   7       71.63       75.63      8.81 o 
  -4  -7   7      843.75      878.90     17.27 o 
  -3  -7   7       47.20       48.47      4.40 o 
  -2  -7   7      465.83      481.85     11.91 o 
  -1  -7   7        0.05        1.34      1.21 o 
   0  -7   7       12.30       12.57      1.83 o 
   1  -7   7      333.59      334.15     14.57 o 
   2  -7   7       63.08       71.91      7.02 o 
   3  -7   7       80.66       60.09      9.96 o 
   4  -7   7     1199.35     1266.34     28.39 o 
   5  -7   7       50.11       50.36      6.21 o 
   6  -7   7        7.15        7.46      2.34 o 
   7  -7   7       27.77       36.44      8.56 o 
   8  -7   7       43.36       61.44     12.33 o 
   9  -7   7       11.17       10.85      3.79 o 
 -10  -6   7       35.49       27.72      6.37 o 
  -9  -6   7       95.04       88.13      8.05 o 
  -8  -6   7       13.03        8.23      2.08 o 
  -7  -6   7        3.28        3.39      1.91 o 
  -6  -6   7       77.52       75.41      7.25 o 
  -5  -6   7      155.67      146.49      7.81 o 
  -4  -6   7      201.66      218.03      7.79 o 
  -3  -6   7      181.72      193.33      7.13 o 
  -2  -6   7      138.54      142.78      5.91 o 
  -1  -6   7        2.82        3.96      1.63 o 
   0  -6   7        9.66        8.75      1.80 o 
   1  -6   7      255.72      268.28     10.96 o 
   2  -6   7      165.74      167.65      8.75 o 
   3  -6   7       21.42       25.28      4.27 o 
   4  -6   7       22.04       17.75      3.46 o 
   5  -6   7      299.67      292.54     12.50 o 
   6  -6   7      140.82      143.21      8.79 o 
   7  -6   7      143.07      156.55     17.90 o 
   8  -6   7       35.85       33.63      8.94 o 
   9  -6   7       10.50        7.49      4.77 o 
 -11  -5   7        3.32       -3.13      3.13 o 
 -10  -5   7        2.76       -0.74      1.93 o 
  -9  -5   7       31.47       36.74      6.81 o 
  -8  -5   7       75.71       94.99      8.70 o 
  -7  -5   7      138.87      155.75      8.98 o 
  -6  -5   7        0.24        0.63      1.64 o 
  -5  -5   7       21.69       32.67      3.48 o 
  -4  -5   7      235.16      218.11      8.08 o 
  -3  -5   7      370.73      375.08      9.70 o 
  -2  -5   7      258.78      262.73      7.68 o 
  -1  -5   7       64.26       54.78      3.56 o 
   0  -5   7      960.78      954.63     14.88 o 
   1  -5   7       58.83       43.85      5.14 o 
   2  -5   7       21.40       17.22      3.51 o 
   3  -5   7        2.46        1.90      2.00 o 
   4  -5   7      539.93      565.56     17.15 o 
   5  -5   7      133.13      172.14      9.45 o 
   6  -5   7        0.18       -0.76      1.57 o 
   7  -5   7      118.02      130.22     15.71 o 
   8  -5   7        0.05        3.53      3.66 o 
   9  -5   7        0.01       -2.29      3.43 o 
 -11  -4   7        9.39       14.86      3.75 o 
 -10  -4   7        4.04        3.62      2.21 o 
  -9  -4   7        1.32        2.21      1.84 o 
  -8  -4   7      198.45      204.71     10.75 o 
  -7  -4   7      641.29      655.95     19.30 o 
  -6  -4   7        8.25        4.57      4.66 o 
  -5  -4   7        1.36        3.32      1.32 o 
  -4  -4   7      149.63      156.24      6.05 o 
  -3  -4   7      192.48      208.75      6.79 o 
  -2  -4   7       12.64       10.63      1.73 o 
  -1  -4   7       20.59       26.73      2.52 o 
   0  -4   7      439.36      441.09     16.32 o 
   1  -4   7      212.99      197.99      8.74 o 
   2  -4   7        0.00        1.22      1.73 o 
   3  -4   7       58.26       49.88      5.61 o 
   4  -4   7       34.05       37.76      5.31 o 
   5  -4   7       10.50       10.46      3.13 o 
   6  -4   7      388.13      414.58     14.92 o 
   7  -4   7      174.78      172.39     23.32 o 
   8  -4   7       34.27       28.85      7.95 o 
   9  -4   7        2.96       -0.04      3.67 o 
  10  -4   7       10.76       14.10      4.61 o 
 -11  -3   7      106.02       96.63      9.17 o 
 -10  -3   7       29.62       29.17      5.11 o 
  -9  -3   7       12.51       11.68      3.10 o 
  -8  -3   7       37.14       31.63      4.83 o 
  -7  -3   7        0.05       -1.07      4.49 o 
  -6  -3   7       52.70       42.07      5.26 o 
  -5  -3   7      389.77      375.40      9.55 o 
  -4  -3   7       65.05       69.81      4.05 o 
  -3  -3   7       36.87       31.55      3.04 o 
  -2  -3   7        7.93        9.82      1.59 o 
  -1  -3   7      177.91      187.47      5.13 o 
   0  -3   7     1171.15     1196.92     14.89 o 
   1  -3   7      182.78      167.12     12.04 o 
   2  -3   7      113.51      116.53      6.73 o 
   3  -3   7       31.86       42.62      5.09 o 
   4  -3   7      343.36      345.13     12.46 o 
   5  -3   7      108.55      103.33      7.63 o 
   6  -3   7       45.45       48.47      6.01 o 
   7  -3   7        1.03        6.68      2.95 o 
   8  -3   7       63.98       72.02     12.17 o 
   9  -3   7       11.59       11.50      5.14 o 
 -11  -2   7        6.33        6.05      2.79 o 
 -10  -2   7      182.35      227.52     17.79 o 
  -9  -2   7       14.21        8.45      3.40 o 
  -8  -2   7        2.29        2.53      1.98 o 
  -7  -2   7       22.33       27.24      4.49 o 
  -6  -2   7        0.05       -0.41      1.57 o 
  -5  -2   7        4.65        3.37      1.05 o 
  -4  -2   7      479.06      502.39     10.57 o 
  -3  -2   7      213.93      207.94      6.27 o 
  -2  -2   7      375.35      342.47      7.69 o 
  -1  -2   7       72.48       69.69      4.11 o 
   0  -2   7        4.70        2.47      1.61 o 
   1  -2   7      103.78      114.93      6.30 o 
   2  -2   7       55.86       63.04     11.79 o 
   3  -2   7       64.40       75.51      6.68 o 
   4  -2   7      105.21       85.53      7.33 o 
   5  -2   7       41.27       38.28      5.14 o 
   6  -2   7       49.19       49.73      7.01 o 
   7  -2   7       12.51       11.31      3.00 o 
   8  -2   7      113.45      118.80     15.55 o 
   9  -2   7       89.85      114.51     15.83 o 
  10  -2   7        0.02       -2.87      2.87 o 
 -11  -1   7       34.93       31.67      5.15 o 
 -10  -1   7        1.17       -2.79      3.03 o 
  -9  -1   7       34.76       35.94      5.80 o 
  -8  -1   7       28.16       17.12      3.82 o 
  -7  -1   7      143.19      139.52      8.54 o 
  -6  -1   7      399.94      425.85     14.09 o 
  -5  -1   7       11.07        4.48      2.54 o 
  -4  -1   7       14.20       13.16      1.81 o 
  -3  -1   7     1228.65     1218.86     17.36 o 
  -2  -1   7      513.07      546.05      9.97 o 
  -1  -1   7      680.39      666.73     10.48 o 
   0  -1   7        1.93       -0.77      1.10 o 
   1  -1   7      399.68      398.92     14.71 o 
   2  -1   7      475.91      511.50     13.89 o 
   3  -1   7      511.82      540.79     14.89 o 
   4  -1   7        1.52        2.75      1.93 o 
   5  -1   7      362.71      338.47     25.22 o 
   6  -1   7      112.64      135.05      9.95 o 
   7  -1   7        2.70       -0.04      1.29 o 
   8  -1   7       44.48       52.88      9.97 o 
   9  -1   7       61.63       77.11     12.94 o 
  10  -1   7        0.76       -3.06      3.06 o 
 -11   0   7       21.61       16.56      3.31 o 
 -10   0   7       45.21       48.07      6.68 o 
  -9   0   7        5.32        3.31      2.34 o 
  -8   0   7       13.73       15.80      4.84 o 
  -7   0   7       31.63       38.36      5.30 o 
  -6   0   7       47.28       31.36      9.64 o 
  -5   0   7       38.93       25.83      3.93 o 
  -4   0   7       35.12       27.31      2.78 o 
  -3   0   7        4.29        4.46      1.60 o 
  -2   0   7      782.91      767.21     12.40 o 
  -1   0   7      191.23      200.13      5.33 o 
   0   0   7       15.58       11.93      1.47 o 
   1   0   7      852.39      846.10     11.42 o 
   2   0   7      423.83      423.92      7.72 o 
   3   0   7      113.24      121.23      4.32 o 
   4   0   7      179.04      189.83      6.05 o 
   5   0   7        7.57        7.88      3.70 o 
   6   0   7      253.77      239.12      8.62 o 
   7   0   7      191.34      185.01      7.60 o 
   8   0   7        6.24        7.04      3.75 o 
   9   0   7       16.24       23.58      6.66 o 
  10   0   7       33.70       19.06      5.34 o 
 -11   1   7        4.89       12.29      3.21 o 
 -10   1   7       52.78       59.46      7.90 o 
  -9   1   7        0.03       -0.79      1.58 o 
  -8   1   7       19.50        5.32      2.01 o 
  -7   1   7        2.23        0.70      1.68 o 
  -6   1   7       17.62        9.86      2.79 o 
  -5   1   7      102.25      118.62     14.92 o 
  -4   1   7       68.45       69.84      3.11 o 
  -3   1   7      283.69      291.96      6.32 o 
  -2   1   7       67.50       72.13      3.69 o 
  -1   1   7       41.18       52.21      3.10 o 
   0   1   7      218.70      210.21      5.56 o 
   1   1   7      329.96      349.80      7.32 o 
   2   1   7      642.35      616.80     12.70 o 
   3   1   7       28.01       27.19      2.44 o 
   4   1   7        9.01        7.69      1.51 o 
   5   1   7       55.33       59.80      4.01 o 
   6   1   7      183.88      178.35      7.38 o 
   7   1   7      190.31      179.49      7.50 o 
   8   1   7        3.93       10.65      3.94 o 
   9   1   7        6.27        5.22      3.32 o 
  10   1   7       57.75       40.46      8.31 o 
 -11   2   7       11.32        8.68      2.60 o 
 -10   2   7       52.10       48.86      8.91 o 
  -9   2   7        6.97        7.98      5.21 o 
  -8   2   7        1.64        2.53      3.38 o 
  -7   2   7       10.81        9.39      2.88 o 
  -6   2   7       32.72       41.40      5.35 o 
  -5   2   7       42.34       37.63      4.91 o 
  -4   2   7       82.49       79.07      3.56 o 
  -3   2   7        2.00        3.01      1.03 o 
  -2   2   7      161.58      169.26      4.89 o 
  -1   2   7      816.61      775.16     11.25 o 
   0   2   7       20.98       22.32      2.12 o 
   1   2   7       24.48       26.59      2.29 o 
   2   2   7      709.21      732.27     13.57 o 
   3   2   7      137.99      140.97      4.83 o 
   4   2   7       36.71       37.17      3.89 o 
   5   2   7       21.10       13.10      2.61 o 
   6   2   7       37.72       44.31      3.76 o 
   7   2   7      123.03      124.16      6.77 o 
   8   2   7      101.19      110.93     13.75 o 
   9   2   7        0.32        3.61      3.12 o 
  10   2   7        2.27        0.85      3.09 o 
 -10   3   7        3.01        4.93      2.62 o 
  -9   3   7      143.33      131.82     16.10 o 
  -8   3   7        0.20       -0.10      1.75 o 
  -7   3   7      143.28      158.22      9.29 o 
  -6   3   7       10.42        7.76      2.75 o 
  -5   3   7        2.71        4.31      2.04 o 
  -4   3   7        0.34        0.81      1.13 o 
  -3   3   7      252.71      244.99      6.17 o 
  -2   3   7      192.68      221.63      5.86 o 
  -1   3   7     1225.17     1246.15     15.69 o 
   0   3   7        6.89       10.04      1.55 o 
   1   3   7        8.26        5.63      1.83 o 
   2   3   7       97.38       79.43      3.84 o 
   3   3   7      539.17      536.38     10.14 o 
   4   3   7       16.13       17.03      2.39 o 
   5   3   7        0.11       -1.57      1.57 o 
   6   3   7      503.48      516.85     12.75 o 
   7   3   7       52.76       48.78      5.40 o 
   8   3   7       82.23       89.59     11.78 o 
   9   3   7       43.10       41.23      8.03 o 
 -10   4   7       20.85       19.14      4.40 o 
  -9   4   7        0.45        0.79      2.24 o 
  -8   4   7       10.04        9.71      3.24 o 
  -7   4   7        0.27        1.54      1.80 o 
  -6   4   7       61.56       72.11      7.45 o 
  -5   4   7     3030.03     3005.15     46.70 o 
  -4   4   7      202.36      200.74      6.95 o 
  -3   4   7      602.45      613.60     12.25 o 
  -2   4   7        7.13        6.26      1.44 o 
  -1   4   7       66.90       63.01      3.63 o 
   0   4   7       70.47       77.11      3.80 o 
   1   4   7      172.56      195.98      5.71 o 
   2   4   7       94.34       88.66      4.34 o 
   3   4   7     1097.73     1101.68     15.92 o 
   4   4   7      603.49      620.58     11.74 o 
   5   4   7       43.21       35.08      3.41 o 
   6   4   7       22.51       25.40      4.35 o 
   7   4   7      126.64      130.98      6.47 o 
 -10   5   7       72.64       72.81     10.27 o 
  -9   5   7        3.64        3.15      2.53 o 
  -8   5   7      109.15      113.09     10.15 o 
  -7   5   7       42.88       48.97      9.40 o 
  -6   5   7        1.20       -1.56      1.74 o 
  -5   5   7      163.25      169.96     12.25 o 
  -4   5   7     3336.10     3371.91     39.57 o 
  -3   5   7       41.75       39.77      3.82 o 
  -2   5   7       31.78       29.55      3.23 o 
  -1   5   7       16.91       17.07      2.20 o 
   0   5   7      228.54      198.95      5.87 o 
   1   5   7        7.19        5.11      1.41 o 
   2   5   7      811.87      793.63     12.90 o 
   3   5   7       53.19       60.46      5.08 o 
   4   5   7     2541.74     2654.85     29.77 o 
   5   5   7        9.45        8.50      2.17 o 
   6   5   7      140.09      157.47      9.03 o 
   7   5   7        1.19        0.33      2.05 o 
   8   5   7       29.80       20.23      4.05 o 
 -10   6   7        6.67        0.79      4.57 o 
  -9   6   7        3.90        4.74      2.83 o 
  -8   6   7       42.71       36.99      5.91 o 
  -7   6   7       12.70       14.58      3.55 o 
  -6   6   7       21.06       21.54      3.96 o 
  -5   6   7      337.52      344.02     13.13 o 
  -4   6   7       95.07       91.95      5.29 o 
  -3   6   7      310.15      304.20     12.37 o 
  -2   6   7       17.33       12.87      2.15 o 
  -1   6   7       85.45       91.47      4.98 o 
   0   6   7      292.45      280.52     11.12 o 
   1   6   7       21.33       21.94      3.83 o 
   2   6   7       20.56       19.00      3.89 o 
   3   6   7      293.75      278.65     15.80 o 
   4   6   7       57.12       55.07      8.14 o 
   5   6   7       90.93      101.29      9.05 o 
   6   6   7       15.71       20.88      4.16 o 
   7   6   7       66.73       67.86      7.59 o 
   8   6   7       72.63       81.82     11.17 o 
 -10   7   7        3.74        3.68      3.02 o 
  -9   7   7       41.71       42.21      6.21 o 
  -8   7   7       76.33       99.38     11.22 o 
  -7   7   7       66.07       69.46      9.35 o 
  -6   7   7        0.11       -1.03      3.68 o 
  -5   7   7        0.99       -0.42      1.78 o 
  -4   7   7        0.58        0.38      1.61 o 
  -3   7   7      226.86      241.77     10.88 o 
  -2   7   7        4.14        8.60      2.71 o 
  -1   7   7      154.56      118.98      7.58 o 
   0   7   7       87.21      112.42      8.15 o 
   1   7   7        0.02       -0.61      1.65 o 
   2   7   7        6.92        8.89      3.28 o 
   3   7   7      221.79      222.18     10.91 o 
   4   7   7       14.27       13.42      3.62 o 
   5   7   7       10.35       10.67      4.73 o 
   6   7   7        8.02        6.18      2.92 o 
   7   7   7        0.65        1.17      2.51 o 
   8   7   7       22.09       24.29      4.71 o 
  -8   8   7       56.18       55.82     10.48 o 
  -7   8   7        9.26        7.32      3.96 o 
  -6   8   7       24.28       27.26      7.15 o 
  -5   8   7       12.96        4.72      3.63 o 
  -4   8   7       72.53       71.35     12.15 o 
  -3   8   7      127.08      129.14      8.92 o 
  -2   8   7      155.10      134.08      8.42 o 
  -1   8   7      104.37       85.09      8.09 o 
   0   8   7       22.10       24.19      4.38 o 
   1   8   7      160.20      144.83      8.84 o 
   2   8   7      136.96      125.60      8.98 o 
   3   8   7      116.91      132.84     10.77 o 
   4   8   7        1.59        2.78      2.33 o 
   5   8   7       60.38       67.24     11.52 o 
   6   8   7        0.00        0.27      2.58 o 
   7   8   7       37.15       40.26     11.73 o 
   8   8   7       50.04       51.82      9.01 o 
  -8   9   7       69.55       61.43     10.26 o 
  -7   9   7        9.95        3.47      3.26 o 
  -6   9   7       10.00        7.70      4.44 o 
  -5   9   7      112.01      104.52     14.42 o 
  -4   9   7       54.79       50.63      6.21 o 
  -3   9   7        2.01        3.75      2.04 o 
  -2   9   7       16.63       12.84      2.76 o 
  -1   9   7        2.12        3.01      2.31 o 
   0   9   7       11.61        8.31      2.81 o 
   1   9   7        4.28       16.09      4.92 o 
   2   9   7      109.47      102.37      9.46 o 
   3   9   7        4.05        3.04      2.37 o 
   4   9   7       43.91       49.57      7.13 o 
   5   9   7       23.96       23.88      5.00 o 
   6   9   7       78.73       85.89      9.27 o 
   7   9   7        9.82       13.17      3.41 o 
   8   9   7       37.73       51.63      8.16 o 
  -7  10   7        4.76        9.64      3.78 o 
  -6  10   7       50.95       33.86      7.91 o 
  -5  10   7        0.02        7.64      4.71 o 
  -4  10   7        7.45        5.54      4.35 o 
  -3  10   7       50.36       58.11      9.44 o 
  -2  10   7        1.31        3.95      2.76 o 
  -1  10   7       10.54        8.89      4.09 o 
   0  10   7       21.45       23.84      4.56 o 
   1  10   7       64.92       55.07      7.22 o 
   2  10   7       35.83       41.52      6.06 o 
   3  10   7      173.83      168.68     13.08 o 
   4  10   7        0.73        3.43      2.91 o 
   5  10   7       20.13       19.77      4.58 o 
   6  10   7        0.12        1.17      2.33 o 
   7  10   7        0.71       -2.29      2.29 o 
  -6  11   7        0.47       -0.87      2.54 o 
  -5  11   7       55.97       64.91     12.28 o 
  -4  11   7        4.19        9.03      4.72 o 
  -3  11   7      111.10      127.39      9.84 o 
  -2  11   7        1.49        4.88      3.42 o 
  -1  11   7       20.48       24.56      4.85 o 
   0  11   7        0.81       -0.56      2.55 o 
   1  11   7      208.96      206.16     12.23 o 
   2  11   7       73.49       96.83     10.25 o 
   3  11   7       49.86       50.87      7.66 o 
   4  11   7        2.30        1.10      2.76 o 
   5  11   7        4.83       10.60      5.76 o 
  -4  12   7       99.15      124.73     16.59 o 
  -3  12   7        2.82        2.71      2.35 o 
  -2  12   7       28.04       23.78      4.86 o 
  -1  12   7        6.51        6.00      5.00 o 
   0  12   7        0.24        3.59      2.48 o 
   1  12   7        1.26       -1.75      2.18 o 
   2  12   7       69.82       74.58      8.93 o 
   3  12   7       15.43       16.67      3.80 o 
  -3  13   7       13.80        7.62      3.40 o 
  -2  13   7       95.40      119.53     15.00 o 
  -1  13   7        1.81        3.99      2.83 o 
   0  13   7        0.42       -1.94      3.48 o 
  -5 -12   8        1.27        2.38      3.45 o 
  -4 -12   8       12.59        8.70      3.77 o 
  -3 -12   8       31.60       19.28      6.20 o 
  -2 -12   8       17.90       12.59      4.48 o 
  -1 -12   8       18.78        3.01      3.76 o 
   0 -12   8      131.08      143.81     17.67 o 
   1 -12   8       13.93       22.00      6.13 o 
   2 -12   8       12.65       23.13      6.05 o 
   3 -12   8       26.30       33.32      6.38 o 
   4 -12   8       32.58       32.57      4.84 o 
  -5 -11   8        0.03       -1.82      2.84 o 
  -4 -11   8       28.85       10.60      3.93 o 
  -3 -11   8        7.07        4.10      4.05 o 
  -2 -11   8        7.81        2.70      3.01 o 
  -1 -11   8        4.43        6.09      3.71 o 
   0 -11   8       26.90       21.14      6.13 o 
   1 -11   8      104.37      100.32     14.21 o 
   2 -11   8       22.39       17.22      5.42 o 
   3 -11   8       30.82       29.94      6.66 o 
   4 -11   8        3.40        2.23      2.95 o 
   5 -11   8        0.35        5.90      2.92 o 
  -7 -10   8        5.19       -1.46      2.62 o 
  -5 -10   8        6.83        5.73      3.72 o 
  -4 -10   8       30.75       20.26      5.76 o 
  -3 -10   8        0.60       -2.19      2.19 o 
  -2 -10   8       43.75       33.95      7.42 o 
  -1 -10   8       36.09       36.09      8.33 o 
   0 -10   8        1.26        1.76      2.18 o 
   1 -10   8      164.62      158.63     14.24 o 
   2 -10   8      194.70      222.69     16.87 o 
   3 -10   8        9.86        2.29      2.23 o 
   4 -10   8       54.84       50.91      9.32 o 
   5 -10   8       17.85       22.04      4.60 o 
  -8  -9   8       23.77       23.18      6.04 o 
  -7  -9   8      115.87      117.92     11.04 o 
  -6  -9   8      174.13      178.39     13.82 o 
  -5  -9   8       15.20        9.71      2.85 o 
  -4  -9   8       61.59       56.25      9.51 o 
  -3  -9   8        8.04        8.10      3.44 o 
  -2  -9   8        0.69        2.12      2.69 o 
  -1  -9   8        9.24       12.35      4.92 o 
   0  -9   8       34.27       39.70      8.20 o 
   1  -9   8        4.72        2.45      1.62 o 
   2  -9   8       58.15       54.72      6.34 o 
   3  -9   8      355.86      361.16     16.90 o 
   4  -9   8       30.53       28.80      4.66 o 
   5  -9   8      160.96      183.30     21.42 o 
   6  -9   8       24.84       25.87      3.33 o 
   7  -9   8       18.14        9.90      4.48 o 
  -9  -8   8        9.75       16.31      3.57 o 
  -8  -8   8       78.00       88.81     12.72 o 
  -7  -8   8        2.98        3.74      2.96 o 
  -6  -8   8       16.00       15.42      4.11 o 
  -5  -8   8      166.79      169.09      9.08 o 
  -4  -8   8       13.35       12.44      2.57 o 
  -3  -8   8       76.28       82.99      4.80 o 
  -2  -8   8      166.74      186.82      9.57 o 
  -1  -8   8        6.28        4.60      2.18 o 
   0  -8   8       66.15       60.53      6.56 o 
   1  -8   8       77.62       76.11      7.55 o 
   2  -8   8       70.45       73.55      7.44 o 
   3  -8   8       52.07       52.07      6.19 o 
   4  -8   8       25.09       30.80      4.72 o 
   5  -8   8       62.03       53.24      6.47 o 
   6  -8   8       12.73        8.51      4.32 o 
   7  -8   8      164.15      186.48     16.82 o 
   8  -8   8       10.81        2.80      3.39 o 
  -9  -7   8        6.79        7.04      3.76 o 
  -8  -7   8        0.95        5.55      2.68 o 
  -7  -7   8        1.38       -0.98      2.64 o 
  -6  -7   8       22.56       17.63      3.34 o 
  -5  -7   8       79.81       80.20      6.32 o 
  -4  -7   8       42.22       46.39      4.46 o 
  -3  -7   8      806.87      869.70     20.57 o 
  -2  -7   8       58.33       55.56      6.16 o 
  -1  -7   8       64.46       66.31      7.42 o 
   0  -7   8        2.86        5.98      2.30 o 
   1  -7   8        1.53        4.66      3.60 o 
   2  -7   8        7.72        7.92      2.46 o 
   3  -7   8       10.77        9.18      2.82 o 
   4  -7   8        5.98        5.30      1.89 o 
   5  -7   8       55.08       56.17      6.53 o 
   6  -7   8      209.15      219.99     11.39 o 
   7  -7   8       16.82       15.06      6.14 o 
   8  -7   8        1.28        7.56      4.88 o 
 -10  -6   8        0.30        0.65      2.43 o 
  -9  -6   8       13.81       11.26      2.66 o 
  -8  -6   8        3.24        2.86      1.88 o 
  -7  -6   8        5.74        7.56      2.47 o 
  -6  -6   8      126.65      125.74      7.81 o 
  -5  -6   8       90.89       90.79      6.24 o 
  -4  -6   8        2.40        0.83      1.32 o 
  -3  -6   8      600.70      606.68     13.38 o 
  -2  -6   8      183.67      190.56      8.56 o 
  -1  -6   8       17.08       10.87      2.83 o 
   0  -6   8      118.64      121.10      7.45 o 
   1  -6   8      113.15      117.88      9.40 o 
   2  -6   8      139.03      143.04     15.61 o 
   3  -6   8      158.99      170.18      9.40 o 
   4  -6   8       23.53       24.96      4.36 o 
   5  -6   8       54.32       68.02      7.21 o 
   6  -6   8       82.72       86.18      8.57 o 
   7  -6   8       47.71       33.67      8.06 o 
   8  -6   8      210.53      207.09     18.73 o 
   9  -6   8       46.04       43.14      8.25 o 
 -10  -5   8        0.01        1.15      2.21 o 
  -9  -5   8        0.00       -0.03      1.72 o 
  -8  -5   8      110.92      117.50      9.84 o 
  -7  -5   8       90.33       85.01      8.08 o 
  -6  -5   8        0.00       -0.07      1.62 o 
  -5  -5   8       24.51       23.60      3.03 o 
  -4  -5   8       14.67       15.51      3.71 o 
  -3  -5   8        4.82        5.58      1.51 o 
  -2  -5   8      133.41      130.40      5.35 o 
  -1  -5   8        0.22        2.35      1.98 o 
   0  -5   8      609.87      610.90     30.80 o 
   1  -5   8      313.51      325.77     16.46 o 
   2  -5   8       44.97       44.29      6.43 o 
   3  -5   8      263.50      254.09     15.09 o 
   4  -5   8       15.06       19.69      3.99 o 
   5  -5   8      124.37      122.37      8.67 o 
   6  -5   8      219.34      212.76     10.84 o 
   7  -5   8       14.93       18.73      6.16 o 
   8  -5   8      129.92      170.59     19.81 o 
   9  -5   8       63.59       95.82     15.19 o 
 -10  -4   8        8.01       13.70      3.12 o 
  -9  -4   8      107.74      134.58     21.78 o 
  -8  -4   8       77.13       90.61      8.60 o 
  -7  -4   8       83.78       84.28      7.91 o 
  -6  -4   8       44.60       42.06      5.29 o 
  -5  -4   8      173.75      186.10      6.94 o 
  -4  -4   8      201.41      214.95      7.33 o 
  -3  -4   8      196.00      185.90      6.52 o 
  -2  -4   8      181.35      183.23      6.05 o 
  -1  -4   8      255.84      290.69     27.03 o 
   0  -4   8      189.16      173.24      8.52 o 
   1  -4   8      789.04      815.11     19.83 o 
   2  -4   8       16.81       10.48      6.45 o 
   3  -4   8        4.45        3.15      1.90 o 
   4  -4   8        4.91        4.55      2.29 o 
   5  -4   8       29.79       28.47      4.98 o 
   6  -4   8        6.16        6.94      2.54 o 
   7  -4   8        0.67       -2.44      3.05 o 
   8  -4   8       20.56       22.46      7.45 o 
   9  -4   8        4.51        1.54      3.89 o 
 -10  -3   8        2.13        3.90      5.84 o 
  -9  -3   8        0.60        0.71      1.98 o 
  -8  -3   8       12.92        9.40      2.83 o 
  -7  -3   8       78.08       79.41      9.82 o 
  -6  -3   8      113.96      108.70      7.72 o 
  -5  -3   8       11.98       13.81      1.86 o 
  -4  -3   8       19.12       18.36      2.48 o 
  -3  -3   8      252.57      251.40      7.38 o 
  -2  -3   8        0.08        0.11      0.79 o 
  -1  -3   8      113.45      122.61      4.00 o 
   0  -3   8       76.47       95.17      6.25 o 
   1  -3   8      180.42      180.22      8.64 o 
   2  -3   8      169.54      174.95      8.72 o 
   3  -3   8        1.08        0.89      1.80 o 
   4  -3   8        1.00        5.81      2.17 o 
   5  -3   8        7.44        2.32      2.06 o 
   6  -3   8       41.30       46.83      6.08 o 
   7  -3   8       22.63       29.80      4.43 o 
   8  -3   8        1.08        1.79      3.49 o 
   9  -3   8        0.80        0.80      3.54 o 
 -11  -2   8        0.01        1.16      1.90 o 
 -10  -2   8        1.53        2.30      4.09 o 
  -9  -2   8       82.31       93.65      9.12 o 
  -8  -2   8        6.21        5.22      2.44 o 
  -7  -2   8      168.80      172.65     15.47 o 
  -6  -2   8        6.00        3.05      2.01 o 
  -5  -2   8        7.99        5.91      2.20 o 
  -4  -2   8        8.92        7.42      1.54 o 
  -3  -2   8       41.96       34.56      3.16 o 
  -2  -2   8      405.92      410.10      8.77 o 
  -1  -2   8      251.75      248.85      5.83 o 
   0  -2   8       67.19       62.64      5.84 o 
   1  -2   8      179.66      187.16      8.56 o 
   2  -2   8       21.05       24.65      4.07 o 
   3  -2   8       25.61       31.36      4.57 o 
   4  -2   8       46.25       25.65      4.33 o 
   5  -2   8       72.83       62.13      6.73 o 
   6  -2   8      189.22      182.62      9.82 o 
   7  -2   8       38.05       23.98      4.11 o 
   8  -2   8       84.16       77.12     12.14 o 
   9  -2   8        9.34        9.71      4.38 o 
  10  -2   8       35.04       12.56      4.11 o 
 -11  -1   8       48.60       49.01      8.61 o 
 -10  -1   8       30.10       32.61      7.55 o 
  -9  -1   8        0.82       -1.61      1.61 o 
  -8  -1   8        0.13        1.19      1.73 o 
  -7  -1   8      106.44       88.42      8.18 o 
  -6  -1   8      176.88      145.90      8.30 o 
  -5  -1   8       45.34       50.62      5.57 o 
  -4  -1   8        0.05        0.63      0.85 o 
  -3  -1   8       34.65       29.08      2.90 o 
  -2  -1   8      783.17      741.75     12.56 o 
  -1  -1   8        0.07        1.37      0.86 o 
   0  -1   8      145.39      164.52     10.89 o 
   1  -1   8      176.86      175.94      8.11 o 
   2  -1   8      532.11      548.63     15.38 o 
   3  -1   8      187.74      187.85     10.32 o 
   4  -1   8       55.29       45.05      5.56 o 
   5  -1   8      289.32      231.09     10.55 o 
   6  -1   8      464.81      447.75     15.45 o 
   7  -1   8        2.10        0.41      2.37 o 
   8  -1   8       28.99       20.49      6.56 o 
   9  -1   8        0.07        2.69      3.01 o 
  10  -1   8       16.28       14.16      5.26 o 
 -11   0   8       19.16       11.03      4.51 o 
 -10   0   8        2.84        0.29      3.98 o 
  -9   0   8       93.92       93.23      9.18 o 
  -8   0   8        8.95        4.49      2.94 o 
  -7   0   8      146.43      133.66      8.47 o 
  -6   0   8      117.18      117.12      8.00 o 
  -5   0   8        7.66        4.38      2.78 o 
  -4   0   8       54.52       53.45      4.05 o 
  -3   0   8      306.95      310.84      7.97 o 
  -2   0   8       27.57       38.92      3.18 o 
  -1   0   8      291.09      319.12      7.86 o 
   0   0   8       12.14       11.14      2.40 o 
   1   0   8      526.97      509.50     15.68 o 
   2   0   8      482.24      505.45     22.58 o 
   3   0   8      333.22      349.41     15.81 o 
   4   0   8       82.68       92.62     13.44 o 
   5   0   8        4.35        5.31      1.83 o 
   6   0   8      326.02      302.11     10.12 o 
   7   0   8        3.08        2.71      2.14 o 
   8   0   8       28.97       26.96      7.09 o 
   9   0   8       34.83       45.49      9.21 o 
  10   0   8       11.48        8.47      3.33 o 
 -11   1   8        5.01        0.87      2.62 o 
 -10   1   8       12.82        8.13      2.92 o 
  -9   1   8       22.73       13.34      3.43 o 
  -8   1   8       44.49       45.80      6.35 o 
  -7   1   8      443.73      431.29     23.09 o 
  -6   1   8       76.97       90.98      7.92 o 
  -5   1   8        1.92        2.35      1.94 o 
  -4   1   8      442.30      427.25      8.30 o 
  -3   1   8      156.84      153.25      4.82 o 
  -2   1   8      205.46      221.95      6.56 o 
  -1   1   8        8.09        7.50      1.46 o 
   0   1   8      418.03      406.62      8.35 o 
   1   1   8      265.18      238.68      7.04 o 
   2   1   8       12.06        9.56      1.25 o 
   3   1   8       63.31       64.59      5.57 o 
   4   1   8      777.76      756.00     15.81 o 
   5   1   8        0.05        0.75      1.58 o 
   6   1   8       97.50       91.24      6.59 o 
   7   1   8        9.96        8.29      3.06 o 
   8   1   8       13.83        9.64      3.97 o 
   9   1   8       53.57       30.49      7.55 o 
  10   1   8        9.43       10.67      4.34 o 
 -10   2   8        5.04        5.13      2.59 o 
  -9   2   8        3.68        0.63      1.98 o 
  -8   2   8        3.22        1.38      1.84 o 
  -7   2   8       14.26       14.67      6.19 o 
  -6   2   8      944.09      912.94     22.78 o 
  -5   2   8      122.71      139.23      7.98 o 
  -4   2   8      114.59      106.05      4.04 o 
  -3   2   8      483.74      446.20      8.70 o 
  -2   2   8      812.46      810.97     12.25 o 
  -1   2   8      569.82      623.02     11.77 o 
   0   2   8       60.11       66.44      3.49 o 
   1   2   8        1.30        0.87      0.94 o 
   2   2   8      681.34      692.56     11.24 o 
   3   2   8       45.52       38.94      3.45 o 
   4   2   8      125.40      136.84      6.58 o 
   5   2   8        1.68        1.37      1.62 o 
   6   2   8       53.58       45.58      4.72 o 
   7   2   8      117.55      117.20      6.80 o 
   8   2   8       12.68       10.71      3.96 o 
   9   2   8       46.26       65.83     10.83 o 
  10   2   8        5.55        9.56      3.31 o 
 -10   3   8        6.87        3.00      2.39 o 
  -9   3   8       43.64       39.80      6.33 o 
  -8   3   8       86.06       91.83      9.01 o 
  -7   3   8      167.28      158.07      9.61 o 
  -6   3   8       87.50       79.78      7.78 o 
  -5   3   8     1262.28     1244.19     33.45 o 
  -4   3   8        2.02        3.62      1.28 o 
  -3   3   8       47.24       43.67      4.05 o 
  -2   3   8       83.66       82.48      4.13 o 
  -1   3   8       25.73       30.34      3.28 o 
   0   3   8       99.24      113.95      4.34 o 
   1   3   8      449.17      444.76      8.84 o 
   2   3   8       17.98       15.14      2.09 o 
   3   3   8        6.90        8.50      1.68 o 
   4   3   8       29.84       31.65      3.08 o 
   5   3   8      657.79      668.89     15.49 o 
   6   3   8      292.94      320.59     10.65 o 
   7   3   8      217.99      222.54      8.93 o 
   8   3   8        8.09        8.76      3.20 o 
   9   3   8        0.19       -1.65      2.54 o 
 -10   4   8       94.47      105.06     10.62 o 
  -9   4   8        2.01        2.85      2.37 o 
  -8   4   8      132.09      129.91     10.95 o 
  -7   4   8       35.15       36.05      5.37 o 
  -6   4   8        7.70        7.15      2.73 o 
  -5   4   8       20.37       18.80      3.73 o 
  -4   4   8      527.61      534.84     12.20 o 
  -3   4   8      184.89      171.12      5.65 o 
  -2   4   8      353.75      336.74      7.94 o 
  -1   4   8      443.05      423.73     11.63 o 
   0   4   8       44.96       46.94      3.50 o 
   1   4   8       20.03       19.35      2.90 o 
   2   4   8        2.41        0.44      1.26 o 
   3   4   8      988.52      963.45     15.14 o 
   4   4   8      179.59      184.96      6.43 o 
   5   4   8      733.20      758.44     13.98 o 
   6   4   8       82.24       86.62      6.50 o 
   7   4   8      245.71      252.94     23.07 o 
 -10   5   8       22.13       19.74      3.71 o 
  -9   5   8        7.58        3.45      2.31 o 
  -8   5   8        0.01        2.10      2.06 o 
  -7   5   8       20.18       17.28      3.90 o 
  -6   5   8        1.35        2.32      1.78 o 
  -5   5   8      185.85      189.60      9.75 o 
  -4   5   8       55.80       61.67      4.99 o 
  -3   5   8      420.42      383.02     10.39 o 
  -2   5   8        1.61        0.42      1.27 o 
  -1   5   8       23.97       37.58      3.24 o 
   0   5   8       35.48       38.18      3.29 o 
   1   5   8        3.35        3.57      1.34 o 
   2   5   8       23.01       21.40      2.50 o 
   3   5   8      401.46      396.79      9.35 o 
   4   5   8      473.56      471.37     12.84 o 
   5   5   8      227.38      238.06      9.21 o 
   6   5   8      215.37      231.18     11.81 o 
   7   5   8        2.86        7.68      4.37 o 
 -10   6   8        6.71       -0.94      2.86 o 
  -9   6   8      170.89      210.98     12.46 o 
  -8   6   8       41.99       45.00      6.68 o 
  -7   6   8       12.08        8.46      6.23 o 
  -6   6   8        0.26        3.26      2.03 o 
  -5   6   8       82.48       91.59      8.30 o 
  -4   6   8      529.03      557.08     13.21 o 
  -3   6   8        5.68        5.27      1.64 o 
  -2   6   8      124.84      105.53      6.90 o 
  -1   6   8        4.07        3.04      1.10 o 
   0   6   8      332.10      291.11     11.65 o 
   1   6   8        3.45        1.97      2.35 o 
   2   6   8        1.91        0.73      1.72 o 
   3   6   8       15.84       12.66      3.16 o 
   4   6   8        0.53        3.33      2.37 o 
   5   6   8        7.84        5.87      2.83 o 
   6   6   8      310.28      325.29     15.49 o 
   7   6   8        0.01        3.05      3.72 o 
  -9   7   8        4.97        1.10      3.02 o 
  -8   7   8      150.80      169.98     11.29 o 
  -7   7   8      187.29      217.43     11.63 o 
  -6   7   8        3.43        2.31      1.84 o 
  -5   7   8        1.91        1.53      2.74 o 
  -4   7   8        5.34        3.17      2.05 o 
  -3   7   8       76.29       61.30      9.31 o 
  -2   7   8       10.84       15.57      3.34 o 
  -1   7   8       67.34       68.73      6.98 o 
   0   7   8      682.19      605.47     18.11 o 
   1   7   8       50.98       34.59      5.01 o 
   2   7   8       35.46       39.04      5.50 o 
   3   7   8       23.13       16.37      3.71 o 
   4   7   8       62.51       63.93     12.03 o 
   5   7   8        3.36        4.98      4.45 o 
   6   7   8       10.57        9.39      3.32 o 
   7   7   8       24.19       28.85      7.08 o 
  -8   8   8        2.54        0.90      2.60 o 
  -7   8   8       88.79       90.78     13.69 o 
  -6   8   8       25.64       27.48      7.04 o 
  -5   8   8        3.39       -2.26      2.26 o 
  -4   8   8       76.25       84.22      7.91 o 
  -3   8   8       40.16       39.44      9.84 o 
  -2   8   8      129.08      127.18      8.32 o 
  -1   8   8        3.57        4.78      2.25 o 
   0   8   8      208.25      181.94      9.95 o 
   1   8   8      151.51      139.31      8.71 o 
   2   8   8       64.95       60.36     11.40 o 
   3   8   8       10.35        2.65      2.42 o 
   4   8   8       33.60       26.39      4.78 o 
   5   8   8      126.37      138.03     15.43 o 
   6   8   8       17.92       16.75      4.10 o 
   7   8   8        7.20        9.87      2.36 o 
  -7   9   8       33.91       30.77      7.65 o 
  -6   9   8      632.71      678.72     33.32 o 
  -5   9   8       84.08      101.58     14.00 o 
  -4   9   8       10.33        3.86      3.19 o 
  -3   9   8       40.00       45.66      6.21 o 
  -2   9   8        4.11        4.68      2.09 o 
  -1   9   8        4.37        3.36      2.21 o 
   0   9   8       59.25       67.80      7.64 o 
   1   9   8        7.16        8.64      2.77 o 
   2   9   8        1.74        0.22      4.13 o 
   3   9   8       19.74       22.14      4.50 o 
   4   9   8       10.06        4.56      3.00 o 
   5   9   8       23.20       16.60      9.86 o 
   6   9   8        5.58       12.43      6.25 o 
   7   9   8        1.41        4.08      2.17 o 
  -5  10   8       14.32       13.92      6.24 o 
  -4  10   8       41.19       37.70      9.05 o 
  -3  10   8        0.67        1.51      3.35 o 
  -2  10   8        8.92       15.88      3.34 o 
  -1  10   8       32.11       24.48      5.19 o 
   0  10   8        0.06        0.03      1.95 o 
   1  10   8       14.66        9.07      3.96 o 
   2  10   8       10.02       11.58      5.16 o 
   3  10   8        4.80        5.31      2.78 o 
   4  10   8        3.92        6.78      3.45 o 
   5  10   8       37.20       46.37      7.01 o 
   6  10   8        1.45        3.35      2.14 o 
  -5  11   8        0.62        0.16      3.02 o 
  -4  11   8       31.15       31.22      8.50 o 
  -3  11   8      108.90      128.73     10.84 o 
  -2  11   8      206.03      225.52     12.73 o 
  -1  11   8        0.14        2.75      2.45 o 
   0  11   8       25.49       23.50      4.96 o 
   1  11   8        9.85       18.58      4.41 o 
   2  11   8      146.53      172.22     13.85 o 
   3  11   8       77.80       86.74      9.63 o 
   4  11   8       12.63        8.77      2.93 o 
   5  11   8       91.33      105.51     14.05 o 
  -3  12   8       79.05       92.05     11.82 o 
  -2  12   8       67.94       82.30      9.08 o 
  -1  12   8       70.40       81.04      9.38 o 
   0  12   8        0.37        2.34      2.76 o 
   1  12   8        7.06        5.11      2.78 o 
   2  12   8        4.79        4.82      4.73 o 
   3  12   8        1.98        5.05      2.90 o 
  -4 -12   9        0.72       -3.30      3.30 o 
  -3 -12   9        3.01       -2.38      3.17 o 
  -2 -12   9       47.01       40.11      7.75 o 
  -1 -12   9       25.90       19.10      5.30 o 
   0 -12   9        7.30       12.77      3.70 o 
   1 -12   9        0.71        2.51      2.99 o 
   2 -12   9       19.30       26.16      6.36 o 
  -5 -11   9        1.99       -0.74      3.13 o 
  -4 -11   9       26.15       34.80      7.03 o 
  -3 -11   9       26.39        5.89      3.54 o 
  -2 -11   9       36.78       34.88      8.46 o 
  -1 -11   9        2.38        6.54      3.27 o 
   0 -11   9      124.18      140.13     16.86 o 
   1 -11   9       16.34       10.96      4.23 o 
   2 -11   9        1.64        5.71      3.46 o 
   3 -11   9        3.25        3.38      2.96 o 
   4 -11   9       98.89      116.84     14.13 o 
   5 -11   9        5.52        9.83      3.18 o 
  -5 -10   9      116.78      136.19     11.28 o 
  -4 -10   9       20.46       21.13      5.20 o 
  -3 -10   9       48.19       51.68      9.30 o 
  -2 -10   9        0.59       -1.12      2.12 o 
  -1 -10   9        0.00        2.40      2.26 o 
   0 -10   9       36.10       26.04      5.65 o 
   1 -10   9      100.26      108.28     14.49 o 
   2 -10   9      162.24      137.39     16.62 o 
   3 -10   9        9.49        1.33      2.55 o 
   4 -10   9       24.29       25.45      6.51 o 
   5 -10   9       47.68       55.16      8.38 o 
  -5  -9   9        3.85        0.18      2.58 o 
  -4  -9   9      282.55      330.24     20.14 o 
  -3  -9   9        0.26        0.43      2.37 o 
  -2  -9   9      130.23      138.33     12.86 o 
  -1  -9   9      103.59      103.08     13.65 o 
   0  -9   9       29.62       38.08      7.55 o 
   1  -9   9       19.60       13.28      8.00 o 
   2  -9   9      148.62      167.73      9.99 o 
   3  -9   9       68.70       76.88      9.03 o 
   4  -9   9      167.40      183.80     10.58 o 
   5  -9   9       89.20       86.46      8.90 o 
   6  -9   9       50.12       46.56      5.74 o 
   7  -9   9        1.90        2.27      3.00 o 
  -9  -8   9        1.55       -2.83      2.83 o 
  -8  -8   9       73.59       70.89      9.59 o 
  -7  -8   9        9.86        9.30      2.42 o 
  -5  -8   9        6.42        5.39      2.92 o 
  -4  -8   9        6.06        2.46      2.20 o 
  -3  -8   9       32.70       28.81      5.93 o 
  -2  -8   9       68.91       69.83      7.37 o 
  -1  -8   9       69.36       83.43      7.92 o 
   0  -8   9      100.89      109.92     16.74 o 
   1  -8   9       52.60       57.23      6.57 o 
   2  -8   9       44.61       37.53      7.80 o 
   3  -8   9        8.35        4.69      2.39 o 
   4  -8   9       73.37       81.49      8.22 o 
   5  -8   9        3.28        5.95      3.18 o 
   6  -8   9       14.43       12.48      5.09 o 
   7  -8   9       64.16       48.53      9.33 o 
  -9  -7   9       32.81       33.35      6.75 o 
  -8  -7   9        2.60        3.35      2.79 o 
  -7  -7   9        0.03        1.28      1.81 o 
  -6  -7   9        0.18       -0.79      3.34 o 
  -5  -7   9       14.79       17.51      2.25 o 
  -4  -7   9       21.27       21.57      3.55 o 
  -3  -7   9       55.57       56.24      6.30 o 
  -2  -7   9       41.07       42.62      5.50 o 
  -1  -7   9      716.19      774.89     21.14 o 
   0  -7   9        1.90        4.55      2.18 o 
   1  -7   9        0.33        3.02      3.78 o 
   2  -7   9      104.89      111.40     10.51 o 
   3  -7   9       12.42       15.90      3.14 o 
   4  -7   9       19.95       16.15      6.53 o 
   5  -7   9       38.93       36.79      7.69 o 
   6  -7   9        2.28       -1.83      1.83 o 
   7  -7   9       27.37        9.85      5.94 o 
   8  -7   9       31.83       16.02      5.27 o 
  -9  -6   9        4.38       -1.47      1.90 o 
  -8  -6   9      139.20      145.69      9.04 o 
  -7  -6   9       44.46       45.11      5.74 o 
  -6  -6   9       52.73       50.84      5.84 o 
  -5  -6   9      122.62      126.79      6.00 o 
  -4  -6   9       26.93       23.04      2.62 o 
  -3  -6   9      162.70      159.97      8.86 o 
  -2  -6   9       35.21       41.66      5.61 o 
  -1  -6   9        0.79        1.66      1.69 o 
   0  -6   9       20.37       18.83      3.78 o 
   1  -6   9       51.00       45.31      5.77 o 
   2  -6   9        0.28        3.29      1.87 o 
   3  -6   9       66.71       61.43      7.01 o 
   4  -6   9        1.45        0.30      1.64 o 
   5  -6   9       10.10        8.32      2.21 o 
   6  -6   9       13.21       13.43      3.33 o 
   7  -6   9       49.45       60.79     11.54 o 
   8  -6   9        1.66       -3.45      3.45 o 
 -10  -5   9        4.08        3.62      2.34 o 
  -9  -5   9       33.71       41.08      5.38 o 
  -8  -5   9       29.73       30.13      4.49 o 
  -7  -5   9       12.43       12.30      2.86 o 
  -6  -5   9        0.81        1.13      2.01 o 
  -5  -5   9       62.37       63.17      4.94 o 
  -4  -5   9        0.56        1.23      1.05 o 
  -3  -5   9      114.91      117.15      7.37 o 
  -2  -5   9       89.77       82.72      7.49 o 
  -1  -5   9      109.38       96.69      8.12 o 
   0  -5   9        0.57        1.74      1.65 o 
   1  -5   9      287.53      278.95     11.96 o 
   2  -5   9      121.10      120.29      7.83 o 
   3  -5   9        8.51        3.79      2.20 o 
   4  -5   9       15.61       20.47      4.14 o 
   5  -5   9       23.77       26.68      4.39 o 
   6  -5   9      102.04      108.79      9.82 o 
   7  -5   9       38.61       22.48      2.95 o 
   8  -5   9      100.15      124.84     16.86 o 
 -10  -4   9        8.36       10.35      3.60 o 
  -9  -4   9      202.41      248.27     12.68 o 
  -8  -4   9        0.73        0.48      2.11 o 
  -7  -4   9      138.89      141.88      8.80 o 
  -6  -4   9       21.43       25.21      5.49 o 
  -5  -4   9      159.73      153.45      6.32 o 
  -4  -4   9        5.19        5.40      1.45 o 
  -3  -4   9      223.25      216.16     11.73 o 
  -2  -4   9       12.02        8.67      3.08 o 
  -1  -4   9       30.05       31.56      4.71 o 
   0  -4   9       32.96       29.15      8.47 o 
   1  -4   9       82.99       77.02      7.11 o 
   2  -4   9       36.02       42.33      5.51 o 
   3  -4   9      134.64      138.38      8.50 o 
   4  -4   9        4.61        1.48      2.08 o 
   5  -4   9       44.34       44.50      5.93 o 
   6  -4   9       38.05       35.50      5.48 o 
   7  -4   9        1.73        1.43      1.86 o 
   8  -4   9        0.17        0.69      3.41 o 
   9  -4   9       99.15       89.75     13.35 o 
 -10  -3   9        5.79       12.32      2.75 o 
  -9  -3   9        2.93        6.30      2.09 o 
  -8  -3   9       10.59        7.62      2.44 o 
  -7  -3   9        0.99       -1.44      1.44 o 
  -6  -3   9        0.00       -1.42      1.42 o 
  -5  -3   9       89.96       85.83      4.67 o 
  -4  -3   9      136.10      150.36      6.02 o 
  -3  -3   9      442.52      481.08     10.75 o 
  -2  -3   9      207.60      210.89      9.61 o 
  -1  -3   9       12.58       15.37      3.09 o 
   0  -3   9      300.81      298.90     15.22 o 
   1  -3   9       41.12       43.56      5.35 o 
   2  -3   9        2.45       -1.22      1.34 o 
   3  -3   9       34.17       26.27      4.54 o 
   4  -3   9      250.92      203.17     10.39 o 
   5  -3   9       27.45       21.06      7.96 o 
   6  -3   9        6.25        6.37      3.31 o 
   7  -3   9        0.03       -1.64      1.64 o 
   8  -3   9        0.50        0.14      3.42 o 
   9  -3   9        9.60       13.28      5.33 o 
 -10  -2   9        3.22        1.32      2.09 o 
  -9  -2   9       17.91       16.29      3.49 o 
  -8  -2   9      154.27      149.07     14.96 o 
  -7  -2   9        0.00       -1.67      3.07 o 
  -6  -2   9        2.97        4.39      2.37 o 
  -5  -2   9       37.20       37.13      4.81 o 
  -4  -2   9       53.17       65.63      4.26 o 
  -3  -2   9      241.20      247.95      7.36 o 
  -2  -2   9      126.76      118.61      6.06 o 
  -1  -2   9       44.53       43.21      5.08 o 
   0  -2   9        2.33        0.86      1.72 o 
   1  -2   9        0.06        0.68      1.28 o 
   2  -2   9      145.00      151.18     11.02 o 
   3  -2   9        4.37        6.01      2.91 o 
   4  -2   9       65.89       81.50      7.85 o 
   5  -2   9        5.73        8.87      4.49 o 
   6  -2   9       89.33       87.80      8.38 o 
   7  -2   9        5.48        2.24      1.94 o 
   8  -2   9        0.24       -1.43      2.96 o 
   9  -2   9       10.50       12.81      4.61 o 
 -10  -1   9        7.85        3.38      2.57 o 
  -9  -1   9        2.73        5.43      2.23 o 
  -8  -1   9       18.60       17.79      4.14 o 
  -7  -1   9        0.32        3.76      1.90 o 
  -6  -1   9      118.97       96.04      7.35 o 
  -5  -1   9      434.82      377.13     17.31 o 
  -4  -1   9        2.13       -0.19      1.02 o 
  -3  -1   9       50.41       52.06      3.64 o 
  -2  -1   9      132.32      131.37      4.86 o 
  -1  -1   9        5.76        8.75      2.26 o 
   0  -1   9      132.86      130.43      8.53 o 
   1  -1   9        0.86       -0.98      1.23 o 
   2  -1   9      249.69      231.49     10.20 o 
   3  -1   9        9.07        5.14      2.43 o 
   4  -1   9      181.39      157.05     12.36 o 
   5  -1   9       77.61       70.35      7.37 o 
   6  -1   9      254.58      268.42      9.87 o 
   7  -1   9        0.33       -1.34      1.34 o 
   8  -1   9        1.19        5.90      4.19 o 
   9  -1   9       42.46       50.03      9.42 o 
 -10   0   9        9.86        8.70      2.39 o 
  -9   0   9       19.18       17.65      6.26 o 
  -8   0   9        0.01        0.50      1.72 o 
  -7   0   9      119.69      111.90      8.30 o 
  -6   0   9        1.35        1.95      3.41 o 
  -5   0   9       21.54       11.81      3.20 o 
  -4   0   9      269.24      279.48      8.18 o 
  -3   0   9        3.38        3.40      1.25 o 
  -2   0   9       16.11       21.37      3.19 o 
  -1   0   9      136.10      126.65      6.12 o 
   0   0   9       41.57       54.71      5.68 o 
   1   0   9      720.33      686.00     17.66 o 
   2   0   9       53.61       52.40      5.85 o 
   3   0   9      895.54      907.97     21.91 o 
   4   0   9       29.17       16.79      3.83 o 
   5   0   9      238.97      243.93      9.29 o 
   6   0   9       17.83       10.63      2.42 o 
   7   0   9       31.89       27.60      3.68 o 
   8   0   9        3.57        3.11      2.94 o 
   9   0   9       87.87      102.17     14.29 o 
 -10   1   9        0.93       -0.98      2.79 o 
  -9   1   9        3.11        2.72      2.18 o 
  -8   1   9      155.53      156.91      9.78 o 
  -7   1   9        0.48        1.91      3.90 o 
  -6   1   9       36.60       31.15      4.86 o 
  -5   1   9      101.99       94.27     10.65 o 
  -4   1   9       16.01       20.45      2.15 o 
  -3   1   9      188.49      190.03      5.68 o 
  -2   1   9       36.11       43.10      3.67 o 
  -1   1   9        7.26       12.15      1.85 o 
   0   1   9      576.70      577.50     15.73 o 
   1   1   9      190.03      167.67      8.33 o 
   2   1   9      303.69      289.96      9.40 o 
   3   1   9      267.67      271.66      9.29 o 
   4   1   9      272.71      259.18     10.95 o 
   5   1   9        1.09       -0.17      1.36 o 
   6   1   9       16.53       10.48      2.69 o 
   7   1   9       88.33       92.77      7.02 o 
   8   1   9        0.00        5.10      2.49 o 
   9   1   9        6.82        7.49      3.58 o 
  10   1   9       71.05       64.84      9.58 o 
 -10   2   9       10.23        8.50      3.18 o 
  -9   2   9        3.52        2.01      2.18 o 
  -8   2   9        3.76        5.76      5.45 o 
  -7   2   9      196.37      218.65     11.35 o 
  -6   2   9      981.59      986.71     24.29 o 
  -5   2   9      713.14      688.18     19.03 o 
  -4   2   9       53.13       49.55      3.49 o 
  -3   2   9     1401.60     1347.24     17.66 o 
  -2   2   9      217.76      215.38      6.18 o 
  -1   2   9       41.24       34.63      3.70 o 
   0   2   9        1.88        1.51      0.99 o 
   1   2   9       93.67       82.16      8.78 o 
   2   2   9     1458.90     1418.84     22.89 o 
   3   2   9     1159.66     1094.85     20.02 o 
   4   2   9       49.13       49.68      5.39 o 
   5   2   9       66.67       72.88      6.04 o 
   6   2   9        2.06        1.33      1.60 o 
   7   2   9        0.31        1.32      1.53 o 
   8   2   9        0.56        6.03      2.84 o 
   9   2   9       43.23       53.69      9.20 o 
 -10   3   9        1.96        7.00      2.42 o 
  -9   3   9        9.59        8.55      6.58 o 
  -8   3   9        9.34        2.05      3.34 o 
  -7   3   9       49.37       62.55      7.47 o 
  -6   3   9       18.54       22.63      4.29 o 
  -5   3   9      101.26       95.26      8.19 o 
  -4   3   9      582.88      544.08     10.44 o 
  -3   3   9     1331.07     1299.23     17.65 o 
  -2   3   9       56.38       50.40      3.71 o 
  -1   3   9       53.50       59.26      3.99 o 
   0   3   9        0.66        0.25      0.99 o 
   1   3   9      580.58      544.77     10.32 o 
   2   3   9      285.08      281.82      9.27 o 
   3   3   9      476.10      482.09     12.58 o 
   4   3   9       24.56       43.40      5.59 o 
   5   3   9      315.08      322.09     13.86 o 
   6   3   9      116.71      126.14      7.71 o 
   7   3   9      158.14      183.87      8.28 o 
   8   3   9       64.78       46.84      7.46 o 
 -10   4   9       31.64       36.51      8.96 o 
  -9   4   9       67.88       69.97      8.48 o 
  -8   4   9       17.02       12.87      3.13 o 
  -7   4   9        1.88        3.20      2.48 o 
  -6   4   9       46.52       49.84      8.34 o 
  -5   4   9      212.08      216.76     10.44 o 
  -4   4   9      162.57      172.68      6.92 o 
  -3   4   9       11.57       10.78      2.48 o 
  -2   4   9       18.11       16.49      2.21 o 
  -1   4   9       61.46       58.60      4.07 o 
   0   4   9      251.15      254.13      7.13 o 
   1   4   9       39.19       38.85      3.43 o 
   2   4   9       30.62       28.34      2.92 o 
   3   4   9       60.62       61.99      5.40 o 
   4   4   9      124.26      112.61      6.82 o 
   5   4   9       53.26       54.26      5.16 o 
   6   4   9      110.50      136.70      8.86 o 
   7   4   9       10.41        6.70      3.03 o 
 -10   5   9        0.13       -2.74      2.74 o 
  -9   5   9      138.16      171.56     11.11 o 
  -8   5   9        0.24       -1.97      1.97 o 
  -7   5   9        1.74        4.87      2.34 o 
  -6   5   9        4.09        1.24      2.17 o 
  -5   5   9       32.83       28.03      8.31 o 
  -4   5   9      303.93      317.71      9.75 o 
  -3   5   9       10.60        6.17      2.66 o 
  -2   5   9       63.87       54.70      4.05 o 
  -1   5   9       62.49       49.88      3.95 o 
   0   5   9      212.20      198.17      6.40 o 
   1   5   9       18.02        6.40      1.57 o 
   2   5   9        3.49        2.82      1.11 o 
   3   5   9      140.44      134.27      7.31 o 
   4   5   9       16.80       15.82      4.13 o 
   5   5   9        4.45        4.31      2.90 o 
   6   5   9      142.74      143.63     10.44 o 
   8   5   9      138.62      277.87     16.75 o 
  -9   6   9        0.32        2.59      3.38 o 
  -8   6   9        4.88        8.31      2.43 o 
  -7   6   9       46.42       41.96      8.83 o 
  -6   6   9        0.94       -0.79      1.91 o 
  -5   6   9       19.85       18.43      3.92 o 
  -4   6   9        3.22        3.29      1.36 o 
  -3   6   9       78.62       79.98      5.89 o 
  -2   6   9        6.73        4.59      1.64 o 
  -1   6   9      190.68      140.19      8.08 o 
   0   6   9        2.14       -1.29      2.07 o 
   1   6   9      328.82      278.66      9.72 o 
   2   6   9       11.85        7.16      2.60 o 
   3   6   9        5.11        4.53      2.19 o 
   4   6   9        6.92        7.52      2.51 o 
   5   6   9        3.10        9.18      4.32 o 
   6   6   9        0.85        3.58      4.41 o 
   7   6   9       12.44        8.33      4.83 o 
  -9   7   9       57.33       67.40      9.75 o 
  -8   7   9      101.01      110.65      8.54 o 
  -7   7   9        6.77        1.36      2.72 o 
  -6   7   9      136.21      158.22     14.65 o 
  -5   7   9        8.73        6.74      3.82 o 
  -4   7   9        5.58        1.57      1.40 o 
  -3   7   9        6.54        8.40      3.67 o 
  -2   7   9        4.96        3.15      2.15 o 
  -1   7   9        0.01       -1.80      1.87 o 
   0   7   9        9.11        9.72      5.10 o 
   1   7   9      146.39      114.57      8.26 o 
   2   7   9      113.27      114.59      8.38 o 
   3   7   9        1.27       -0.44      1.60 o 
   4   7   9        0.11       -1.07      2.00 o 
   5   7   9       38.60       35.45      8.61 o 
   6   7   9        0.07        6.66      4.76 o 
   7   7   9       31.77       39.10      7.93 o 
  -8   8   9        0.14       -0.57      2.90 o 
  -7   8   9        5.94        8.86      3.46 o 
  -6   8   9        0.01        2.59      2.85 o 
  -5   8   9        6.48        9.97      4.14 o 
  -3   8   9        0.37        0.74      1.86 o 
  -2   8   9       19.45       15.66      4.47 o 
  -1   8   9       10.26       17.63      3.85 o 
   0   8   9       62.67       66.90      7.35 o 
   1   8   9       64.14       71.99      7.83 o 
   2   8   9       16.50        9.49      2.62 o 
   3   8   9       33.17       32.91      7.18 o 
   4   8   9       81.42       91.99      9.10 o 
   5   8   9       67.34       72.89     15.98 o 
   6   8   9       95.83      102.48     14.58 o 
   7   8   9       26.25       27.43      6.56 o 
  -7   9   9       44.51       46.11      8.90 o 
  -6   9   9       16.24       15.27      4.99 o 
  -4   9   9      133.69      155.68     14.78 o 
  -3   9   9       91.60      123.47      9.40 o 
  -2   9   9        0.92        4.08      2.35 o 
  -1   9   9      118.45      128.44     10.85 o 
   0   9   9       46.16       58.28      8.70 o 
   1   9   9       93.21      104.00     10.75 o 
   2   9   9      213.20      218.20     11.96 o 
   3   9   9      273.36      295.13     21.98 o 
   4   9   9       13.84       12.38      3.26 o 
   5   9   9        0.01       -1.35      2.14 o 
   6   9   9       11.35       -3.35      3.35 o 
  -5  10   9       32.63       29.80      8.47 o 
  -4  10   9       64.83       66.71     12.53 o 
  -3  10   9        7.97       11.42      2.72 o 
  -2  10   9        0.05        4.52      2.28 o 
  -1  10   9        0.01        1.42      2.24 o 
   0  10   9        2.37        2.04      2.61 o 
   1  10   9       54.09       71.60      8.63 o 
   2  10   9        2.68       -0.98      2.24 o 
   3  10   9       71.02       80.25      9.33 o 
   4  10   9       82.17       85.15      9.53 o 
   5  10   9        0.17        1.84      2.17 o 
  -5  11   9       49.01       37.65      7.63 o 
  -4  11   9       87.98      105.41     15.23 o 
  -3  11   9       84.14      117.28      9.12 o 
  -2  11   9        4.37        1.36      2.51 o 
  -1  11   9       13.80       12.28      3.62 o 
   0  11   9        0.98        4.40      3.98 o 
   1  11   9        3.69        2.94      2.14 o 
   2  11   9        1.20       -0.59      2.27 o 
   3  11   9        0.73       -0.95      2.12 o 
   4  11   9        6.22       11.96      3.02 o 
  -2  12   9        2.93        7.09      2.21 o 
  -1  12   9       97.08      106.83     23.92 o 
   0  12   9       22.60       22.96      4.16 o 
   1  12   9       16.14       16.76      4.13 o 
   2  12   9       13.13        4.76      3.07 o 
  -1 -12  10       30.63       26.79      4.89 o 
  -5 -11  10       20.99       18.77      3.42 o 
  -4 -11  10       12.34       12.73      3.44 o 
  -3 -11  10        9.51        7.29      2.73 o 
  -2 -11  10        2.02       -0.87      3.35 o 
  -1 -11  10        0.45       -1.57      2.72 o 
   0 -11  10        3.00        1.31      2.87 o 
   1 -11  10       22.35        5.63      4.93 o 
   2 -11  10        7.86        9.05      3.27 o 
   3 -11  10        0.00       -2.61      2.61 o 
   4 -11  10        2.21        4.35      3.05 o 
  -5 -10  10       15.14        5.62      2.98 o 
  -4 -10  10      204.77      235.86     17.16 o 
  -3 -10  10       85.98       82.40     12.00 o 
  -2 -10  10        6.62       10.41      3.64 o 
  -1 -10  10       73.48       73.05     11.31 o 
   0 -10  10        5.24        0.32      2.82 o 
   1 -10  10       19.95       19.31      6.07 o 
   2 -10  10       51.42       48.21      9.87 o 
   3 -10  10      111.68      112.66     15.34 o 
   4 -10  10       22.24       20.77      4.78 o 
   5 -10  10       18.84       12.74      3.55 o 
   6 -10  10       11.00       12.07      3.47 o 
  -5  -9  10        3.80        3.47      2.69 o 
  -4  -9  10       73.81       75.57     11.22 o 
  -3  -9  10       53.39       44.27      8.53 o 
  -2  -9  10       50.07       63.82     10.15 o 
  -1  -9  10       46.51       35.07      7.16 o 
   0  -9  10      109.74      111.07      8.43 o 
   1  -9  10       26.51       24.37      4.20 o 
   2  -9  10        0.01       -0.70      1.94 o 
   3  -9  10      122.15      117.25     10.29 o 
   4  -9  10       63.95       56.23      6.91 o 
   5  -9  10       23.47       25.04      7.33 o 
   6  -9  10        3.98        1.48      2.34 o 
  -5  -8  10        0.08       -0.67      2.35 o 
  -4  -8  10        1.13        7.43      1.78 o 
  -3  -8  10        1.44        4.25      3.69 o 
  -2  -8  10      494.82      533.80     18.20 o 
  -1  -8  10       21.71       17.41      6.07 o 
   0  -8  10        7.19        4.16      1.89 o 
   1  -8  10       11.41       11.68      3.36 o 
   2  -8  10        0.90        0.49      1.83 o 
   3  -8  10       26.75       22.98      4.09 o 
   4  -8  10        7.88        5.34      5.20 o 
   5  -8  10        9.34       13.72      3.61 o 
   6  -8  10      159.95      199.76     11.18 o 
   7  -8  10        1.33        7.75      3.07 o 
  -7  -7  10       28.32       23.52      4.73 o 
  -5  -7  10       75.17       84.96      6.51 o 
  -4  -7  10       10.67       14.49      2.73 o 
  -3  -7  10       66.47       65.96      7.14 o 
  -2  -7  10       36.26       35.26      6.38 o 
  -1  -7  10        0.55        1.13      1.78 o 
   0  -7  10      121.68      133.92     11.65 o 
   1  -7  10       60.26       69.16      7.54 o 
   2  -7  10       45.36       46.17      6.09 o 
   3  -7  10       14.98       12.85      3.25 o 
   4  -7  10        6.29        4.20      2.57 o 
   5  -7  10       50.11       44.02      6.07 o 
   6  -7  10       50.11       52.56      6.89 o 
   7  -7  10      157.02      180.99     17.20 o 
  -9  -6  10        5.57        0.25      2.99 o 
  -8  -6  10        1.52        0.84      1.89 o 
  -7  -6  10       45.73       57.07      8.73 o 
  -5  -6  10      115.72      113.58     12.98 o 
  -4  -6  10       21.73       27.54      4.02 o 
  -3  -6  10        2.67        0.83      3.28 o 
  -2  -6  10       85.90       97.23      8.66 o 
  -1  -6  10      157.47      159.28      9.26 o 
   0  -6  10        5.98        6.74      2.41 o 
   1  -6  10      221.45      218.43     10.98 o 
   2  -6  10       75.91       73.27      7.67 o 
   3  -6  10       91.76       94.76      8.99 o 
   4  -6  10        4.35        0.00      1.66 o 
   5  -6  10        2.52       -1.10      3.33 o 
   6  -6  10        0.74       -0.84      1.93 o 
   7  -6  10       16.92       19.97      7.15 o 
   8  -6  10        5.08       -1.03      2.74 o 
 -10  -5  10        5.37       10.00      2.79 o 
  -9  -5  10        5.54        4.13      1.95 o 
  -8  -5  10        3.24        3.12      5.48 o 
  -7  -5  10        0.33       -1.00      1.53 o 
  -6  -5  10        9.94        7.94      2.09 o 
  -5  -5  10       88.16      107.43      6.98 o 
  -4  -5  10       28.33       24.86      5.07 o 
  -3  -5  10       56.74       58.12      6.53 o 
  -2  -5  10      146.34      145.30      8.73 o 
  -1  -5  10        1.40        4.90      2.62 o 
   0  -5  10       24.93       29.29      4.51 o 
   1  -5  10      156.63      162.24      9.41 o 
   2  -5  10      115.08      115.45     15.99 o 
   3  -5  10      167.97      154.81      9.54 o 
   4  -5  10       22.41       17.16      3.93 o 
   5  -5  10      106.03      108.44     14.72 o 
   6  -5  10       16.74       23.41      4.35 o 
   7  -5  10       29.76       27.02      3.79 o 
   8  -5  10        6.33        2.51      3.65 o 
 -10  -4  10       98.76       73.55     10.53 o 
  -9  -4  10        0.81        1.11      6.17 o 
  -8  -4  10       31.75       46.06      5.84 o 
  -7  -4  10        5.92        8.05      2.03 o 
  -6  -4  10       59.17       60.76      8.20 o 
  -5  -4  10        9.98        6.62      1.74 o 
  -4  -4  10        3.71       -0.35      1.40 o 
  -3  -4  10       14.71       15.36      3.12 o 
  -2  -4  10      319.37      341.07     13.34 o 
  -1  -4  10       22.80       22.59      4.18 o 
   0  -4  10       60.44       53.65      6.19 o 
   1  -4  10        0.68        3.27      1.61 o 
   2  -4  10       18.31       22.91      4.29 o 
   3  -4  10      296.32      274.28     23.78 o 
   4  -4  10      129.84      115.05      9.98 o 
   5  -4  10       99.78      105.83      9.71 o 
   6  -4  10       90.30       89.13      8.90 o 
   7  -4  10       32.51       42.42      9.03 o 
   8  -4  10        3.97       -2.94      2.94 o 
 -10  -3  10       17.05       11.15      4.38 o 
  -9  -3  10       11.18       11.72      2.87 o 
  -8  -3  10        9.34        8.96      2.88 o 
  -7  -3  10       14.46        7.99      3.16 o 
  -6  -3  10      288.69      284.92     15.48 o 
  -5  -3  10       15.37       19.38      3.30 o 
  -4  -3  10       52.86       50.92      5.74 o 
  -3  -3  10      346.49      349.02     17.32 o 
  -2  -3  10       15.43       18.68      3.61 o 
  -1  -3  10       10.53        8.89      2.49 o 
   0  -3  10       37.51       39.12      7.11 o 
   1  -3  10      115.29      122.36      7.78 o 
   2  -3  10      126.44      107.67      8.94 o 
   3  -3  10       17.95       14.64      3.47 o 
   4  -3  10      240.37      215.80     11.16 o 
   5  -3  10      288.56      285.51     19.08 o 
   6  -3  10        0.33        2.64      1.90 o 
   7  -3  10        4.56        1.39      2.01 o 
   8  -3  10       71.41       81.90     13.15 o 
 -10  -2  10       17.28       12.34      2.64 o 
  -9  -2  10       92.74       90.71      9.12 o 
  -8  -2  10        0.21        2.92      3.19 o 
  -7  -2  10       10.29        7.52      2.66 o 
  -6  -2  10      161.20      176.29     12.12 o 
  -5  -2  10        3.85        4.13      2.00 o 
  -4  -2  10       33.07       42.02      4.59 o 
  -3  -2  10        2.50        4.79      2.17 o 
  -2  -2  10       14.41       12.98      5.44 o 
  -1  -2  10      384.29      398.31     13.76 o 
   0  -2  10        2.49        2.41      2.02 o 
   1  -2  10       61.84       56.05      6.14 o 
   2  -2  10      251.27      215.07     10.57 o 
   3  -2  10       72.05       70.39      7.48 o 
   4  -2  10       43.76       45.84      6.12 o 
   5  -2  10       91.66       84.57      8.50 o 
   6  -2  10       27.13       34.95      5.50 o 
   7  -2  10        1.91        2.26      5.34 o 
   8  -2  10        8.93       13.69      5.15 o 
   9  -2  10      132.74      116.81     15.39 o 
 -10  -1  10        0.79        4.22      2.10 o 
  -9  -1  10       58.49       56.42      7.12 o 
  -8  -1  10      311.58      283.98     13.53 o 
  -7  -1  10       53.91       54.09      8.45 o 
  -6  -1  10       42.61       29.42      6.07 o 
  -5  -1  10       27.01       36.32      4.76 o 
  -4  -1  10       25.68       31.91      3.32 o 
  -3  -1  10       29.44       25.68      4.59 o 
  -2  -1  10       16.24       16.13      3.32 o 
  -1  -1  10      179.36      188.64     18.50 o 
   0  -1  10      202.93      219.13      9.87 o 
   1  -1  10      142.06      128.28      7.61 o 
   2  -1  10       48.15       44.35      5.75 o 
   3  -1  10       57.66       58.89      6.67 o 
   4  -1  10      120.08      109.19      9.28 o 
   5  -1  10      249.65      227.89     11.38 o 
   6  -1  10       22.18       23.90      3.58 o 
   7  -1  10       10.18        4.15      1.86 o 
   8  -1  10        0.75        3.48      3.84 o 
   9  -1  10       16.03       18.08      5.43 o 
 -10   0  10        2.44       -1.31      2.82 o 
  -9   0  10        5.69        7.75      2.29 o 
  -8   0  10       15.26        7.27      2.52 o 
  -7   0  10      976.77     1021.76     26.06 o 
  -6   0  10      265.38      270.34     17.70 o 
  -5   0  10       42.87       38.31      5.06 o 
  -4   0  10       57.76       63.56      4.30 o 
  -3   0  10       57.16       62.85      4.15 o 
  -2   0  10      589.39      624.58     17.09 o 
  -1   0  10      264.21      245.58     14.00 o 
   0   0  10       75.97       80.73      7.17 o 
   1   0  10      447.27      455.79     14.84 o 
   2   0  10      266.25      260.88     13.16 o 
   3   0  10        1.81        3.43      2.29 o 
   4   0  10      238.97      240.25      9.41 o 
   5   0  10       68.34       73.83      6.29 o 
   6   0  10      118.58      116.03      7.45 o 
   7   0  10       11.90       12.10      3.30 o 
   8   0  10       85.69       90.63     13.44 o 
   9   0  10       30.45       30.98      6.59 o 
 -10   1  10       73.41       91.81      9.60 o 
  -9   1  10        6.92        7.54      2.97 o 
  -8   1  10       16.63       14.87      4.21 o 
  -7   1  10        0.47        1.09      1.93 o 
  -6   1  10       80.48       75.36      7.74 o 
  -5   1  10        0.14        0.69      1.41 o 
  -4   1  10      328.64      330.67      7.96 o 
  -3   1  10        0.46       -0.86      0.86 o 
  -2   1  10       77.13       79.57      3.90 o 
  -1   1  10      177.03      164.13      8.37 o 
   0   1  10      279.42      276.45     11.13 o 
   1   1  10      735.68      701.62     15.33 o 
   2   1  10       41.56       41.35      4.47 o 
   3   1  10       92.26       95.53      6.81 o 
   4   1  10        0.42        0.41      1.69 o 
   5   1  10        3.12        2.78      1.76 o 
   6   1  10       14.85       13.50      2.63 o 
   7   1  10      355.82      357.32     12.10 o 
   8   1  10      219.66      264.70     18.93 o 
   9   1  10       55.87       78.23     11.61 o 
 -10   2  10       68.90       86.64      9.12 o 
  -9   2  10        9.33        7.35      2.87 o 
  -8   2  10        0.75        1.20      2.04 o 
  -7   2  10       37.53       35.51      5.75 o 
  -6   2  10       11.10       15.01      3.56 o 
  -5   2  10      166.19      171.08     12.30 o 
  -4   2  10        2.20        3.16      1.20 o 
  -3   2  10      202.47      201.99      6.28 o 
  -2   2  10      779.24      750.53     12.72 o 
  -1   2  10      395.15      375.42     10.66 o 
   0   2  10        8.60       11.01      2.38 o 
   1   2  10        1.74        1.70      1.79 o 
   2   2  10      616.83      577.52     14.20 o 
   3   2  10      283.42      270.95      9.80 o 
   4   2  10       21.69       21.37      3.53 o 
   5   2  10       26.79       21.94      3.50 o 
   6   2  10        7.32        6.70      2.48 o 
   7   2  10      158.94      159.00      7.87 o 
   8   2  10      113.77      123.18     15.10 o 
   9   2  10       12.29       11.33      3.23 o 
 -10   3  10       19.99       15.51      2.82 o 
  -9   3  10       44.48       34.95      8.93 o 
  -8   3  10       33.16       38.31      5.65 o 
  -7   3  10        1.03        5.64      2.64 o 
  -6   3  10      139.38      145.31      9.11 o 
  -5   3  10      118.43      117.12      8.36 o 
  -4   3  10      251.86      249.09      7.09 o 
  -3   3  10      560.20      526.06     10.72 o 
  -2   3  10      248.03      255.32      7.18 o 
  -1   3  10      534.85      528.07     11.91 o 
   0   3  10        1.29        4.22      2.14 o 
   1   3  10      139.64      120.66      7.50 o 
   2   3  10        1.26        1.02      1.95 o 
   3   3  10        1.56        3.15      2.08 o 
   4   3  10      795.55      803.50     18.00 o 
   5   3  10       82.19       85.34      6.93 o 
   6   3  10        1.41        1.16      2.15 o 
   7   3  10      188.44      210.37     12.25 o 
  -9   4  10      125.32      150.74     12.66 o 
  -8   4  10        5.35        6.40      2.59 o 
  -7   4  10       29.97       35.59      5.72 o 
  -6   4  10        0.14        2.37      2.42 o 
  -5   4  10       20.32       20.76      4.01 o 
  -4   4  10       34.74       34.88      3.48 o 
  -3   4  10      227.87      237.15      8.35 o 
  -2   4  10        0.30        1.74      1.60 o 
  -1   4  10      233.25      195.64      6.45 o 
   0   4  10      131.84      153.71      6.06 o 
   1   4  10       18.54       19.24      4.62 o 
   2   4  10       64.87       61.11      5.37 o 
   3   4  10       35.78       29.73      3.82 o 
   4   4  10        0.28        0.11      1.61 o 
   5   4  10       23.88       21.25      4.61 o 
   6   4  10       23.29       12.62      4.09 o 
   7   4  10       66.56       71.04      8.08 o 
  -9   5  10        5.65       10.28      2.70 o 
  -8   5  10      311.04      338.79     15.66 o 
  -7   5  10       38.48       42.63      6.12 o 
  -6   5  10        0.53        0.63      4.08 o 
  -5   5  10        5.52        5.01      5.42 o 
  -4   5  10       22.05       17.14      2.65 o 
  -3   5  10      113.29      103.52      5.22 o 
  -2   5  10       31.60       34.99      3.67 o 
  -1   5  10      171.32      146.46      5.68 o 
   0   5  10      315.72      277.21      8.05 o 
   1   5  10       44.88       38.47      3.33 o 
   2   5  10        3.41        4.26      2.61 o 
   3   5  10       95.03       94.73      9.06 o 
   4   5  10       26.75       24.94      4.81 o 
   5   5  10       59.31       59.02      7.48 o 
   6   5  10        2.16       -3.39      3.39 o 
   7   5  10       12.85       23.89      7.74 o 
   8   5  10       24.52       69.32      6.58 o 
  -9   6  10        1.82        2.22      5.83 o 
  -8   6  10      216.85      232.66     12.67 o 
  -7   6  10       27.39       26.34      7.51 o 
  -6   6  10      176.85      186.35     10.56 o 
  -5   6  10        0.12       -0.47      3.01 o 
  -4   6  10        0.00       -0.92      1.32 o 
  -3   6  10       21.87       26.50      6.30 o 
  -2   6  10        0.05       -1.54      1.54 o 
  -1   6  10        6.44        8.64      2.25 o 
   0   6  10       25.26       28.45      3.87 o 
   1   6  10      169.60      146.34      9.57 o 
   2   6  10      213.64      195.23     11.01 o 
   3   6  10       23.36       14.04      4.15 o 
   4   6  10       15.65        9.88      3.71 o 
   5   6  10      112.95      133.70     16.27 o 
   6   6  10       22.27       23.42      6.95 o 
  -8   7  10       14.17       10.08      3.98 o 
  -7   7  10       56.72       68.64     11.80 o 
  -6   7  10       48.46       42.44      8.41 o 
  -5   7  10      243.63      272.90     18.90 o 
  -4   7  10        5.22        9.93      3.99 o 
  -3   7  10      108.14      126.16     12.85 o 
  -2   7  10        0.41        0.80      2.31 o 
  -1   7  10      205.82      206.62     10.59 o 
   0   7  10        6.24        3.07      5.09 o 
   1   7  10        2.95        1.51      1.70 o 
   2   7  10        9.10        8.95      2.39 o 
   3   7  10       42.72       28.11      7.71 o 
   4   7  10        0.04        1.44      3.38 o 
   5   7  10       96.92      119.65     16.41 o 
   6   7  10        1.45       -3.11      3.11 o 
   7   7  10       54.24       44.62      8.02 o 
  -7   8  10       64.84       66.84     11.02 o 
  -6   8  10       16.24       16.19      6.37 o 
  -5   8  10      464.64      585.48     29.54 o 
  -4   8  10        1.24        1.07      3.21 o 
  -3   8  10       10.33        6.56      2.70 o 
  -2   8  10       49.90       48.97      6.31 o 
  -1   8  10       36.72       38.13      5.46 o 
   0   8  10       47.67       58.12      7.07 o 
   1   8  10        3.85        2.90      2.19 o 
   2   8  10       36.48       45.01      6.04 o 
   3   8  10      264.73      277.40     20.64 o 
   4   8  10       45.03       31.73      9.13 o 
   5   8  10        5.41        5.58      5.45 o 
   6   8  10        3.66        6.27      4.07 o 
  -6   9  10       15.39       18.47      5.58 o 
  -5   9  10       10.63       16.36      6.39 o 
  -4   9  10      124.47      161.73     18.53 o 
  -3   9  10      290.79      352.10     20.72 o 
  -2   9  10        3.94        3.63      2.19 o 
  -1   9  10       76.15       91.52      9.15 o 
   0   9  10       11.25        9.15      9.18 o 
   1   9  10        4.97        0.09      2.42 o 
   2   9  10       52.01       55.88      7.03 o 
   3   9  10       98.41      104.17      9.74 o 
   4   9  10      161.46      192.82     17.97 o 
   5   9  10       56.18       67.84     12.17 o 
  -5  10  10       22.47       23.44      7.06 o 
  -4  10  10       38.45       44.25      9.88 o 
  -3  10  10       34.52       42.41      5.54 o 
  -2  10  10       33.94       38.00      6.02 o 
  -1  10  10       16.41       17.29      3.88 o 
   0  10  10        7.50        5.11      2.78 o 
   1  10  10       46.74       41.64      6.18 o 
   2  10  10        6.56        8.37      2.56 o 
   3  10  10        1.45       -0.31      4.03 o 
   4  10  10       60.79       69.26     11.00 o 
  -4  11  10        0.94        3.20      2.79 o 
  -3  11  10      185.09      182.02     16.08 o 
  -2  11  10       91.72      105.72     17.60 o 
  -1  11  10       72.62       81.55      8.89 o 
   0  11  10       24.11       28.08      4.92 o 
   1  11  10        0.05       -2.89      2.89 o 
   2  11  10        0.69       -1.44      2.30 o 
   3  11  10       29.56       40.81      7.09 o 
  -2  12  10       89.83      133.01      9.43 o 
  -5 -11  11        0.24        9.29      3.62 o 
  -4 -11  11       35.07       31.49      4.44 o 
  -3 -11  11        4.65        4.89      3.16 o 
  -2 -11  11        0.13        1.74      3.24 o 
  -1 -11  11       13.49        9.23      4.17 o 
   0 -11  11       83.47       59.13      9.13 o 
   1 -11  11        9.70       14.74      3.91 o 
   2 -11  11        0.33        1.39      2.66 o 
  -5 -10  11       71.37       73.60      6.89 o 
  -4 -10  11        0.56        1.26      2.95 o 
  -3 -10  11       21.65       20.43      5.88 o 
  -2 -10  11       11.01        6.54      3.48 o 
  -1 -10  11        4.37        6.33      3.47 o 
   0 -10  11       97.75      119.22     15.24 o 
   1 -10  11       90.66       92.37     13.80 o 
   2 -10  11        0.40       -0.33      2.66 o 
   3 -10  11        2.09       -2.87      2.87 o 
   4 -10  11       34.12       29.29      4.26 o 
  -5  -9  11        2.44        4.39      2.82 o 
  -4  -9  11        2.58        1.01      2.76 o 
  -3  -9  11        0.17        3.48      2.57 o 
  -2  -9  11        0.08        5.47      2.84 o 
  -1  -9  11       10.69        3.32      3.55 o 
   0  -9  11        8.98        8.55      2.62 o 
   1  -9  11      132.52      130.63      9.77 o 
   2  -9  11        0.09        2.46      2.35 o 
   3  -9  11        0.09        1.18      3.01 o 
   4  -9  11       21.82       28.43      4.40 o 
   5  -9  11       33.07       31.28      3.86 o 
   6  -9  11       33.77       34.52      4.33 o 
  -5  -8  11        9.87       13.04      3.00 o 
  -4  -8  11       44.91       42.49     19.04 o 
  -3  -8  11       15.77       25.18      5.73 o 
  -2  -8  11       29.05       33.81      4.87 o 
  -1  -8  11      114.60      117.92     14.98 o 
   0  -8  11       93.63       92.49      8.95 o 
   1  -8  11       32.59       25.10      4.50 o 
   2  -8  11       89.06       82.40      8.75 o 
   3  -8  11       10.51        6.21      2.86 o 
   4  -8  11        9.50        5.61      3.69 o 
   5  -8  11       22.94       23.46      6.28 o 
   6  -8  11        2.80        5.08      2.32 o 
  -8  -7  11        1.91        4.62      3.42 o 
  -7  -7  11        9.36        1.23      2.97 o 
  -5  -7  11       65.88       67.96      5.30 o 
  -4  -7  11       10.68        7.90      3.67 o 
  -3  -7  11        6.06        2.12      1.84 o 
  -2  -7  11        0.05        5.32      2.13 o 
  -1  -7  11        0.63        3.05      1.96 o 
   0  -7  11        9.91        7.86      2.44 o 
   1  -7  11       18.57       33.23      7.29 o 
   2  -7  11        2.79        5.32      2.43 o 
   3  -7  11        1.77        3.30      2.39 o 
   4  -7  11        6.82        7.79      2.49 o 
   5  -7  11       57.27       45.61      6.33 o 
   6  -7  11        0.36       -0.24      2.30 o 
  -9  -6  11       16.77       13.54      3.92 o 
  -8  -6  11       28.28       16.23      4.01 o 
  -7  -6  11      204.03      227.03     17.12 o 
  -5  -6  11       99.79      137.16     15.97 o 
  -4  -6  11       71.02       74.26      7.60 o 
  -3  -6  11       53.29       59.20      6.69 o 
  -2  -6  11       17.21       15.54      3.45 o 
  -1  -6  11        1.24        2.34      1.88 o 
   0  -6  11       56.88       67.74      7.36 o 
   1  -6  11       15.51       13.94      3.58 o 
   2  -6  11       69.66       69.06     16.93 o 
   3  -6  11       34.58       34.68      5.54 o 
   4  -6  11       48.41       56.99      7.28 o 
   5  -6  11        3.21        1.45      3.36 o 
   6  -6  11        1.03       -1.98      2.36 o 
   7  -6  11       30.64       14.40     12.94 o 
  -9  -5  11       10.41        6.78      3.24 o 
  -8  -5  11       17.66       16.50      4.74 o 
  -7  -5  11       15.94       12.41      5.02 o 
  -6  -5  11      133.38      139.17     16.20 o 
  -5  -5  11       62.64       51.30      9.72 o 
  -4  -5  11       25.86       28.97      4.38 o 
  -3  -5  11       30.87       36.72      5.50 o 
  -2  -5  11       13.88       16.93      3.90 o 
  -1  -5  11      151.49      142.96      9.09 o 
   0  -5  11        0.73        4.96      2.44 o 
   1  -5  11       42.15       38.69      5.68 o 
   2  -5  11      173.68      177.44     10.34 o 
   3  -5  11        0.24       -1.90      1.90 o 
   4  -5  11       65.81       51.23      6.73 o 
   5  -5  11       12.64       15.38      4.02 o 
   6  -5  11        0.24       -0.25      1.97 o 
   7  -5  11       29.63       26.25      4.03 o 
 -10  -4  11       18.10       21.01      3.12 o 
  -9  -4  11       73.55       73.45     10.16 o 
  -8  -4  11        1.44        7.62      3.90 o 
  -7  -4  11      152.38      159.19     14.89 o 
  -6  -4  11        8.63       20.39      6.31 o 
  -5  -4  11       23.44       17.77      5.32 o 
  -4  -4  11        2.30        5.89      1.85 o 
  -3  -4  11      125.65      139.56      9.96 o 
  -2  -4  11        0.01        3.71      2.06 o 
  -1  -4  11       17.40       13.37      3.11 o 
   0  -4  11      185.11      190.45     10.23 o 
   1  -4  11       16.79       18.96      3.93 o 
   2  -4  11       16.65        8.15      2.90 o 
   3  -4  11        4.53        4.35      2.81 o 
   4  -4  11        3.07       -0.96      1.64 o 
   5  -4  11       27.63       32.08      5.23 o 
   6  -4  11       20.81       14.25      6.56 o 
   7  -4  11       15.34       14.12      3.32 o 
   8  -4  11       54.77       47.33     10.12 o 
 -10  -3  11        3.44        5.34      2.71 o 
  -9  -3  11        1.17        1.75      3.45 o 
  -8  -3  11       41.59       42.99      5.24 o 
  -7  -3  11        0.72        6.45      4.04 o 
  -6  -3  11        0.56       12.91      5.02 o 
  -5  -3  11       34.88       39.61      8.84 o 
  -4  -3  11      194.08      199.78     10.06 o 
  -3  -3  11      142.20      135.94      8.28 o 
  -2  -3  11       39.75       43.65      5.67 o 
  -1  -3  11       68.91       70.15      7.24 o 
   0  -3  11        6.62        4.19      2.31 o 
   1  -3  11      183.80      186.64     10.03 o 
   2  -3  11       21.67       12.28      3.47 o 
   3  -3  11        2.40       -1.83      1.83 o 
   4  -3  11        9.90        2.85      2.67 o 
   5  -3  11      112.20      112.13     10.26 o 
   6  -3  11       30.41       28.80      4.51 o 
   7  -3  11       14.19        8.24      3.50 o 
   8  -3  11        1.53        0.88      3.74 o 
 -10  -2  11       10.16        5.72      2.68 o 
  -9  -2  11       13.69       10.46      6.02 o 
  -8  -2  11       52.80       49.21      6.61 o 
  -7  -2  11       67.48       68.17      7.06 o 
  -6  -2  11        0.29        1.08      2.28 o 
  -5  -2  11      331.06      323.04     20.58 o 
  -4  -2  11       32.50       28.46      4.29 o 
  -3  -2  11        7.54        6.48      2.44 o 
  -2  -2  11        5.53       10.35      2.65 o 
  -1  -2  11      263.89      256.90     11.51 o 
   0  -2  11        9.14       12.73      3.17 o 
   1  -2  11        1.40        1.83      2.82 o 
   2  -2  11      579.10      551.97     26.90 o 
   3  -2  11       70.04       87.95      8.42 o 
   4  -2  11      120.72      126.03     10.43 o 
   5  -2  11       31.24       27.19      4.85 o 
   6  -2  11        4.05        2.49      2.06 o 
   7  -2  11       24.15       30.48      3.99 o 
   8  -2  11       13.57       11.97      4.71 o 
 -10  -1  11      114.80      127.96     11.54 o 
  -9  -1  11       31.25       18.80      3.81 o 
  -8  -1  11      130.97      131.30     16.92 o 
  -7  -1  11      164.31      172.26     12.76 o 
  -6  -1  11       16.31       14.37      3.85 o 
  -5  -1  11       73.64       69.29     11.09 o 
  -4  -1  11      123.29      111.80      8.03 o 
  -3  -1  11      310.11      310.35     14.16 o 
  -2  -1  11      190.94      198.27      9.80 o 
  -1  -1  11      206.58      210.27     10.23 o 
   0  -1  11      703.66      694.44     19.42 o 
   1  -1  11      627.13      606.07     18.28 o 
   2  -1  11      228.83      242.25     11.58 o 
   3  -1  11      100.42      105.27      9.10 o 
   4  -1  11        0.56       -0.60      2.05 o 
   5  -1  11       48.41       48.14      6.41 o 
   6  -1  11       10.16        8.14      2.26 o 
   7  -1  11        4.93        0.95      1.67 o 
   8  -1  11       33.36       60.03     11.34 o 
 -10   0  11       34.64       35.96      7.35 o 
  -9   0  11       13.75       16.40      5.43 o 
  -8   0  11       55.69       57.52     12.80 o 
  -7   0  11      281.67      302.47     13.52 o 
  -6   0  11       43.52       46.38      7.58 o 
  -5   0  11       39.18       37.20      5.07 o 
  -4   0  11       54.09       40.19      4.91 o 
  -3   0  11      132.77      131.37      7.64 o 
  -2   0  11      199.76      187.99      9.31 o 
  -1   0  11      195.32      186.24      9.53 o 
   0   0  11        0.16       -0.20      1.76 o 
   1   0  11      817.02      847.30     21.97 o 
   2   0  11       98.06      110.09      9.28 o 
   3   0  11      149.93      142.56      9.06 o 
   4   0  11       12.58        7.41      2.34 o 
   5   0  11       82.24       83.06      7.00 o 
   6   0  11       17.88       21.97      3.45 o 
   7   0  11        6.80        4.54      1.80 o 
   8   0  11        4.79        0.67      2.80 o 
 -10   1  11       65.91       68.88     10.44 o 
  -9   1  11        2.64       10.04      2.58 o 
  -8   1  11        5.63        7.20      2.81 o 
  -7   1  11        0.00       -0.74      3.81 o 
  -6   1  11       25.08       25.98      4.53 o 
  -5   1  11       90.26       88.30      6.91 o 
  -4   1  11       21.83       20.35      2.26 o 
  -3   1  11       46.55       46.93      4.78 o 
  -2   1  11      239.79      249.60      9.12 o 
  -1   1  11      646.92      620.04     14.62 o 
   0   1  11       94.24       87.88      6.38 o 
   1   1  11       31.82       35.00      4.16 o 
   2   1  11      234.23      219.98     10.53 o 
   3   1  11       29.50       28.51      3.98 o 
   4   1  11        0.46       -1.57      1.57 o 
   5   1  11        0.49        1.65      1.72 o 
   6   1  11       49.46       44.85      5.75 o 
   7   1  11      108.67      117.90      8.46 o 
   8   1  11       23.96       16.96      4.81 o 
   9   1  11      182.09      192.01     15.43 o 
 -10   2  11      147.93      189.34     15.50 o 
  -9   2  11       59.95       77.39      8.93 o 
  -8   2  11        1.44        5.13      2.32 o 
  -7   2  11       52.73       56.07     13.38 o 
  -6   2  11      239.88      254.57     12.10 o 
  -5   2  11       49.10       48.68     11.94 o 
  -4   2  11      261.05      269.00      7.43 o 
  -3   2  11       67.66       60.07      4.17 o 
  -2   2  11        1.81       -0.10      1.19 o 
  -1   2  11      342.00      366.43     11.06 o 
   0   2  11        4.53        3.70      1.67 o 
   1   2  11      210.67      202.16      8.36 o 
   2   2  11       48.48       46.78      4.89 o 
   3   2  11       10.13       10.41      2.48 o 
   4   2  11      100.25      109.21      7.83 o 
   5   2  11      138.39      158.87      8.03 o 
   6   2  11       47.54       62.78      9.99 o 
   7   2  11       28.16       27.14      3.63 o 
   8   2  11       53.14       44.40      7.75 o 
  -9   3  11       14.91       17.83      7.69 o 
  -8   3  11       58.35       57.60      7.37 o 
  -7   3  11        0.77        1.06      1.85 o 
  -6   3  11       23.74       15.08      3.39 o 
  -5   3  11        5.33        3.30      1.93 o 
  -4   3  11       28.82       30.26      3.45 o 
  -3   3  11      251.41      245.03     11.56 o 
  -2   3  11        2.73        1.33      1.48 o 
  -1   3  11       54.33       42.20      4.47 o 
   0   3  11       12.13        1.37      2.90 o 
   1   3  11       34.13       27.34      3.80 o 
   2   3  11        4.43        5.66      3.44 o 
   3   3  11      296.43      296.13     10.69 o 
   4   3  11       55.46       51.70      5.38 o 
   5   3  11       36.24       28.09      4.02 o 
   6   3  11        0.00       -0.23      1.51 o 
   7   3  11        2.87        1.95      1.78 o 
   8   3  11       24.38        8.20      3.31 o 
  -9   4  11        8.90        2.87      2.11 o 
  -8   4  11       40.31       49.82      6.62 o 
  -7   4  11        0.19        1.13      1.94 o 
  -6   4  11       26.99       17.16      6.47 o 
  -5   4  11       11.97        9.42      3.06 o 
  -4   4  11       25.22       26.34      4.21 o 
  -3   4  11      105.42      125.52      5.37 o 
  -2   4  11      172.26      139.61      8.41 o 
  -1   4  11      122.46      113.26      6.91 o 
   0   4  11        4.10        5.01      1.92 o 
   1   4  11      218.19      215.90      8.75 o 
   2   4  11      236.14      213.57      8.87 o 
   3   4  11       92.15       83.70      8.03 o 
   4   4  11       86.81       83.05      6.79 o 
   5   4  11       59.20       48.97      7.04 o 
   6   4  11       22.55       33.46      5.73 o 
   7   4  11      138.05      189.09     11.36 o 
   8   4  11        9.89       -2.92      3.00 o 
  -9   5  11        6.05        5.77      3.34 o 
  -8   5  11        0.39        0.77      2.15 o 
  -7   5  11      190.23      205.54     11.82 o 
  -6   5  11       19.84       26.17      4.85 o 
  -5   5  11        0.00       -1.51      1.61 o 
  -4   5  11       40.24       52.07     12.79 o 
  -3   5  11        4.13        3.01      1.41 o 
  -2   5  11       86.04       85.63      4.98 o 
  -1   5  11        7.74        3.07      1.64 o 
   0   5  11      241.36      200.48      9.34 o 
   1   5  11      106.39      103.09      6.30 o 
   2   5  11       92.40       94.53     10.58 o 
   3   5  11       50.94       37.97      5.81 o 
   4   5  11       62.38       59.99      7.74 o 
   5   5  11       15.01        9.20      5.19 o 
   6   5  11        7.42        9.34      3.37 o 
   7   5  11       76.41       94.56      9.54 o 
   8   5  11       73.13       57.14      5.17 o 
  -8   6  11        0.07       -2.14      2.36 o 
  -7   6  11        3.24        4.85      5.43 o 
  -6   6  11       61.02       56.84      7.74 o 
  -5   6  11       54.88       71.84      7.63 o 
  -4   6  11       11.99       11.87      4.01 o 
  -3   6  11       12.40        6.99      2.58 o 
  -2   6  11       12.59        7.13      2.54 o 
  -1   6  11       22.70       29.46      6.82 o 
   0   6  11       59.47       48.57     14.80 o 
   1   6  11       31.96       23.67      4.85 o 
   2   6  11        0.03       -1.77      2.10 o 
   3   6  11       21.74       11.45      3.76 o 
   4   6  11       68.21       83.17      9.25 o 
   5   6  11       34.66       37.18      6.27 o 
   7   6  11       12.06       24.34      5.89 o 
  -8   7  11        0.72       -1.23      2.88 o 
  -7   7  11        1.35        0.96      3.03 o 
  -6   7  11       56.58       73.29     11.69 o 
  -5   7  11       39.12       51.42      9.42 o 
  -3   7  11        8.99        3.59      7.35 o 
  -2   7  11       88.42      113.00      9.68 o 
  -1   7  11        5.83        6.31      2.40 o 
   0   7  11       55.46       64.93     11.10 o 
   1   7  11        0.57       -1.63      3.01 o 
   2   7  11      114.40      115.50     15.25 o 
   3   7  11       87.17       83.58     13.61 o 
   4   7  11      102.17      115.36     16.28 o 
   5   7  11      117.46      127.31     17.33 o 
   6   7  11        2.48       -2.74      3.66 o 
  -7   8  11       23.74       25.03      4.45 o 
  -6   8  11       22.76       29.93      6.94 o 
  -4   8  11       98.73      132.30     16.17 o 
  -3   8  11       11.57        5.67      2.54 o 
  -2   8  11       16.95       12.78      3.37 o 
  -1   8  11       81.53       99.83      9.24 o 
   0   8  11       16.47       19.30      3.10 o 
   1   8  11       40.83       19.47      6.49 o 
   2   8  11       11.47        3.29      4.28 o 
   3   8  11      176.84      183.79     17.12 o 
   4   8  11       25.03       23.21      7.61 o 
   5   8  11       14.25       13.07      5.36 o 
  -5   9  11        4.02        3.34      3.06 o 
  -4   9  11       11.49       12.82      4.27 o 
  -3   9  11       49.13       61.25      6.97 o 
  -2   9  11       30.56       36.62      6.87 o 
  -1   9  11       13.03        2.27      4.87 o 
   0   9  11       11.05        9.81      2.59 o 
   1   9  11       14.17        7.94      5.46 o 
   2   9  11        0.77       -1.34      3.55 o 
   3   9  11        0.08        1.87      3.93 o 
   4   9  11        1.87        3.40      3.46 o 
  -5  10  11        3.27        0.89      2.84 o 
  -4  10  11       24.98       38.75      7.54 o 
  -3  10  11        7.49        0.60      3.43 o 
  -2  10  11       44.08       53.45      6.88 o 
  -1  10  11       78.58      100.49     10.02 o 
   0  10  11       28.21       25.30      4.31 o 
   1  10  11      115.61      127.04     10.84 o 
   2  10  11       10.47       13.05      3.94 o 
  -3  11  11       32.83       34.12      6.62 o 
  -2  11  11      245.03      276.06     13.57 o 
  -1  11  11      134.01      138.14      9.99 o 
   0  11  11      117.33      139.48      9.95 o 
   1  11  11       98.19       96.64     12.53 o 
  -4 -10  12       14.60       19.32      3.66 o 
  -3 -10  12       11.09       15.51      3.64 o 
  -2 -10  12        0.08        3.94      3.27 o 
  -1 -10  12       50.68       42.03      7.74 o 
   0 -10  12       35.95       30.00      6.34 o 
   1 -10  12       34.83       37.86      7.69 o 
   2 -10  12        9.63       11.55      4.06 o 
  -4  -9  12        0.17        1.56      2.95 o 
  -3  -9  12       61.62       38.24      7.04 o 
  -2  -9  12        3.40        4.64      3.06 o 
  -1  -9  12        9.08        8.66      2.88 o 
   0  -9  12        2.99        4.52      3.19 o 
   1  -9  12      113.40      123.57     25.73 o 
   2  -9  12       73.25       70.49      9.22 o 
   3  -9  12       23.09       18.12      3.36 o 
   4  -9  12       15.62       12.76      2.47 o 
  -4  -8  12       28.95       20.15      6.51 o 
  -3  -8  12        3.75        2.44      3.95 o 
  -2  -8  12       12.88       12.13      4.36 o 
  -1  -8  12      108.20      107.38     18.13 o 
   0  -8  12       69.44       68.20      7.63 o 
   1  -8  12       11.50       12.77      6.64 o 
   2  -8  12        4.59        0.85      3.57 o 
   3  -8  12        7.19       10.56      6.44 o 
   4  -8  12        0.05        0.25      2.28 o 
   5  -8  12       12.21       15.34      2.86 o 
   6  -8  12        0.25       -3.26      3.26 o 
  -7  -7  12        0.30       -3.42      3.42 o 
  -6  -7  12       16.73       13.89      5.09 o 
  -5  -7  12       55.51       43.77      9.04 o 
  -4  -7  12        8.19        7.40      2.43 o 
  -3  -7  12        1.04        1.42      2.12 o 
  -2  -7  12        3.29        0.15      3.40 o 
  -1  -7  12       25.49       25.98      7.27 o 
   0  -7  12       16.41       20.11      7.55 o 
   1  -7  12        7.73        6.74      2.53 o 
   2  -7  12        3.12       -1.94      1.94 o 
   3  -7  12      405.11      395.49     24.94 o 
   4  -7  12        0.89       -0.70      2.23 o 
   5  -7  12       90.07      100.36     10.18 o 
   6  -7  12        0.00        1.37      2.81 o 
  -8  -6  12        2.00        2.92      3.18 o 
  -7  -6  12        2.09        9.08      3.34 o 
  -6  -6  12        2.37       10.02      4.26 o 
  -5  -6  12        1.39       -0.78      2.87 o 
  -4  -6  12        0.06       -1.91      4.55 o 
  -3  -6  12       10.28       10.97      2.71 o 
  -2  -6  12       37.33       37.17     10.76 o 
  -1  -6  12      180.35      199.52     12.07 o 
   0  -6  12        0.02        1.33      1.83 o 
   1  -6  12      177.11      172.76     10.41 o 
   2  -6  12       36.60       33.41      5.43 o 
   3  -6  12      236.38      216.73     13.72 o 
   4  -6  12       35.25       32.07      5.36 o 
   5  -6  12       19.26       33.34      8.56 o 
   6  -6  12       62.07       56.05     13.58 o 
   7  -6  12       12.64       -0.62      3.22 o 
  -8  -5  12       20.50       14.86      5.55 o 
  -7  -5  12        2.55        4.48      3.73 o 
  -6  -5  12       29.42       21.38      6.25 o 
  -5  -5  12       31.03       32.45      7.75 o 
  -4  -5  12       87.70       94.56      7.46 o 
  -3  -5  12       24.88       39.26      5.30 o 
  -2  -5  12       38.73       33.60      4.84 o 
  -1  -5  12       37.63       38.81      7.64 o 
   0  -5  12        0.01        1.72      3.18 o 
   1  -5  12        0.53        3.01      1.87 o 
   2  -5  12        5.16        4.05      2.46 o 
   3  -5  12      118.08      104.51      9.97 o 
   4  -5  12       21.83       16.72      3.99 o 
   5  -5  12        6.89        8.14      3.06 o 
   6  -5  12       22.38       28.03      5.03 o 
   7  -5  12       11.11        5.53      2.55 o 
  -8  -4  12       19.37       15.39      4.70 o 
  -7  -4  12       51.28       39.81      8.32 o 
  -6  -4  12       10.86        8.07      4.96 o 
  -5  -4  12       20.88       29.48      7.52 o 
  -4  -4  12       11.40       11.36      2.65 o 
  -3  -4  12        0.91        2.62      1.95 o 
  -2  -4  12       81.84       77.45     10.56 o 
  -1  -4  12       39.27       39.54      5.71 o 
   0  -4  12       13.61       18.35      3.84 o 
   1  -4  12       32.33       29.71      5.33 o 
   2  -4  12       39.51       36.33      5.71 o 
   3  -4  12       49.19       35.95      5.68 o 
   4  -4  12        8.83        9.57      2.94 o 
   5  -4  12       12.26       12.32      4.51 o 
   6  -4  12       29.80       24.21      4.23 o 
   7  -4  12       19.55        8.08      7.82 o 
  -9  -3  12      345.52      315.98     22.34 o 
  -8  -3  12       72.65       58.74     10.59 o 
  -7  -3  12        1.68        0.29      3.76 o 
  -6  -3  12       17.57       11.50      4.90 o 
  -5  -3  12       65.63       58.06     10.62 o 
  -4  -3  12        2.36        3.61      1.77 o 
  -3  -3  12       12.12        6.48      1.96 o 
  -2  -3  12        9.35        9.96      2.26 o 
  -1  -3  12      123.84      125.02      8.92 o 
   0  -3  12      393.69      379.63     15.69 o 
   1  -3  12       47.98       47.66      7.94 o 
   2  -3  12        4.01        4.04      3.15 o 
   3  -3  12       25.64       19.57      4.20 o 
   4  -3  12       53.23       55.87      7.17 o 
   5  -3  12       21.09       22.60      4.34 o 
   6  -3  12        0.00        1.04      1.97 o 
   7  -3  12        0.86       -1.86      2.50 o 
  -9  -2  12       35.34       27.78      6.87 o 
  -8  -2  12       88.77       69.96     11.52 o 
  -7  -2  12       68.72       69.29     12.23 o 
  -6  -2  12      215.14      213.19     17.64 o 
  -5  -2  12        7.81       11.60      4.64 o 
  -4  -2  12      123.83      133.21      8.69 o 
  -3  -2  12        2.41        7.79      8.09 o 
  -2  -2  12       73.21       66.51      7.04 o 
  -1  -2  12       48.52       45.63      5.82 o 
   0  -2  12      157.30      155.84     17.73 o 
   1  -2  12        6.31        5.03      2.29 o 
   2  -2  12       17.54       16.88      3.91 o 
   3  -2  12      104.16      102.74      9.64 o 
   4  -2  12        8.47        7.64      2.45 o 
   5  -2  12        7.29        5.20      2.50 o 
   6  -2  12       13.91       10.36      3.01 o 
   7  -2  12      627.01      777.73     48.06 o 
  -9  -1  12       99.01      162.30     19.23 o 
  -8  -1  12       79.07       86.18     13.62 o 
  -7  -1  12        6.73        8.92      4.79 o 
  -6  -1  12        4.36        2.74      2.95 o 
  -5  -1  12       22.95       18.13      5.97 o 
  -4  -1  12        7.95        5.06      1.75 o 
  -3  -1  12        8.50       11.76      3.95 o 
  -2  -1  12       10.51       11.31      3.88 o 
  -1  -1  12       12.98       11.47      3.42 o 
   0  -1  12      660.22      659.50     23.66 o 
   1  -1  12        5.80        7.82      2.43 o 
   2  -1  12       43.25       32.65      5.50 o 
   3  -1  12        7.18        8.03      2.73 o 
   4  -1  12        2.53        2.64      1.95 o 
   5  -1  12      120.09      121.44      8.81 o 
   6  -1  12       10.95        5.29      2.17 o 
   7  -1  12        1.82        0.19      3.19 o 
   8  -1  12      309.55      345.80     22.96 o 
  -9   0  12      167.47      212.59     14.56 o 
  -8   0  12        5.81        4.99      1.98 o 
  -7   0  12        3.90        2.68      3.87 o 
  -5   0  12      153.50      167.97     15.30 o 
  -4   0  12       18.25       19.23      3.11 o 
  -3   0  12       74.95       82.69      7.74 o 
  -2   0  12       35.52       44.25      5.69 o 
  -1   0  12      679.58      657.79     19.44 o 
   0   0  12      392.65      377.00     14.55 o 
   1   0  12       46.87       45.65      6.39 o 
   2   0  12      370.44      351.01     14.30 o 
   3   0  12       64.58       65.04      6.07 o 
   4   0  12        5.58        5.21      3.75 o 
   5   0  12      126.34      136.31      9.32 o 
   6   0  12       14.65       11.49      2.56 o 
   7   0  12       34.85       31.84      4.04 o 
   8   0  12        6.19        3.12      2.89 o 
  -9   1  12        6.78       10.82      4.82 o 
  -8   1  12        2.91        4.40      2.00 o 
  -7   1  12        8.79        9.47      3.61 o 
  -6   1  12       24.07       25.67      6.88 o 
  -5   1  12      188.83      214.02     17.13 o 
  -4   1  12      139.07      121.18      5.99 o 
  -3   1  12        4.43        4.02      1.90 o 
  -2   1  12       73.04       75.37      5.96 o 
  -1   1  12      344.64      354.36     11.28 o 
   0   1  12      314.10      310.46     10.61 o 
   1   1  12      115.94      109.87      6.93 o 
   2   1  12        9.16        7.54      1.96 o 
   3   1  12       21.58       22.45      3.57 o 
   4   1  12       13.85       12.31      2.61 o 
   5   1  12      112.24      114.80      8.49 o 
   6   1  12       22.44       14.11      3.04 o 
   7   1  12       17.11       14.25      2.98 o 
   8   1  12       40.85       36.86      7.05 o 
  -9   2  12       32.20       23.84      7.12 o 
  -8   2  12       11.53       14.26      7.37 o 
  -7   2  12       21.32       19.83      7.57 o 
  -6   2  12        6.29        2.10      1.82 o 
  -5   2  12       37.76       26.27      7.06 o 
  -4   2  12        5.15        3.86      1.98 o 
  -3   2  12       56.86       47.58      4.62 o 
  -2   2  12       22.11       10.57      2.27 o 
  -1   2  12       12.82        7.83      2.12 o 
   0   2  12      217.41      222.54      8.95 o 
   1   2  12      158.82      157.42      7.54 o 
   2   2  12        8.78        4.46      1.75 o 
   3   2  12       31.27       26.15      4.06 o 
   4   2  12        6.10        2.68      2.62 o 
   5   2  12      128.95      139.93      8.11 o 
   6   2  12        4.70        0.06      1.89 o 
   7   2  12        8.82        5.15      1.95 o 
   8   2  12       14.47        5.90      3.60 o 
  -9   3  12       29.00       20.50      3.57 o 
  -8   3  12        4.94        1.62      4.40 o 
  -7   3  12      144.77      180.01     11.60 o 
  -6   3  12      274.50      310.54     21.93 o 
  -5   3  12       21.38       22.66      4.33 o 
  -4   3  12       75.12       69.93     10.34 o 
  -3   3  12       64.72       68.00      9.47 o 
  -2   3  12      409.24      409.42     12.07 o 
  -1   3  12        0.14        0.42      2.14 o 
   0   3  12       26.85       27.86      3.85 o 
   1   3  12       49.10       48.25      4.98 o 
   2   3  12      337.91      313.68     11.03 o 
   3   3  12       28.08       28.36      4.12 o 
   4   3  12        2.73        1.16      1.80 o 
   5   3  12        5.70        2.64      1.84 o 
   6   3  12       25.85       21.52      3.30 o 
   7   3  12        0.08        1.51      2.29 o 
  -9   4  12       79.50       75.38     12.21 o 
  -8   4  12        6.14        4.46      2.27 o 
  -7   4  12       77.82       86.53      9.06 o 
  -6   4  12       86.36       75.14     11.37 o 
  -5   4  12        9.61        9.84      2.77 o 
  -4   4  12      247.16      239.07     10.91 o 
  -3   4  12       31.75       30.27      4.31 o 
  -2   4  12        0.66       -0.35      1.30 o 
  -1   4  12        1.69       -1.06      1.57 o 
   0   4  12        0.16       -1.21      1.72 o 
   1   4  12       65.25       73.80      6.43 o 
   2   4  12       19.90       16.59      2.90 o 
   3   4  12       41.17       30.27      4.19 o 
   4   4  12      162.88      180.26     12.54 o 
   5   4  12        4.65        2.51      2.97 o 
   6   4  12      117.31      122.01     11.44 o 
   7   4  12        3.88        9.87      3.04 o 
  -8   5  12       19.37       25.26      6.01 o 
  -7   5  12       88.90      100.62      9.61 o 
  -6   5  12       90.68       90.89      9.18 o 
  -5   5  12       64.07       68.33      7.36 o 
  -4   5  12        0.86        0.38      2.17 o 
  -3   5  12       16.82       14.52      2.46 o 
  -2   5  12        3.16        6.05      2.22 o 
  -1   5  12        3.27        8.09      2.08 o 
   0   5  12       52.09       42.66      4.25 o 
   1   5  12        0.64       -1.61      2.25 o 
   2   5  12        9.24        6.90      3.00 o 
   3   5  12       43.89       28.47      7.73 o 
   4   5  12        1.72        1.95      3.53 o 
   5   5  12        7.41        4.48      6.99 o 
   6   5  12        0.55       -1.23      2.59 o 
   7   5  12        0.00        4.49      3.59 o 
  -8   6  12        4.40        3.60      6.43 o 
  -7   6  12       58.25       57.39      8.78 o 
  -6   6  12       66.00       71.43     10.58 o 
  -5   6  12      253.28      284.70     18.58 o 
  -3   6  12        4.01        1.88      2.68 o 
  -2   6  12       15.66       12.37      4.69 o 
  -1   6  12      138.17      132.39      9.85 o 
   0   6  12       85.70       93.95      9.45 o 
   1   6  12       85.26       90.78      9.61 o 
   2   6  12      201.88      220.30     12.73 o 
   3   6  12      187.22      206.42     20.15 o 
   4   6  12        3.35       -2.42      2.42 o 
   5   6  12        9.86        9.71      5.44 o 
   6   6  12        0.05       10.75      4.66 o 
  -7   7  12       47.59       54.33      8.43 o 
  -6   7  12       21.29        7.77      3.91 o 
  -5   7  12        0.17        0.77      2.65 o 
  -4   7  12      224.90      254.60     17.12 o 
  -3   7  12      116.60      116.59     11.01 o 
  -2   7  12       75.87       82.60     12.31 o 
  -1   7  12        2.13        1.21      3.08 o 
   0   7  12        2.00        3.78      4.20 o 
   1   7  12       43.52       42.20      9.08 o 
   2   7  12       55.19       46.59      9.78 o 
   3   7  12       33.20       33.59      8.61 o 
   4   7  12      103.26      105.10     15.39 o 
   5   7  12      122.36      165.60     15.67 o 
  -6   8  12       12.53        9.83      3.28 o 
  -5   8  12        1.24       -0.92      2.98 o 
  -4   8  12       20.24       21.04      4.93 o 
  -3   8  12        1.28        5.89      2.58 o 
  -2   8  12       27.90       20.78      5.77 o 
  -1   8  12        0.11        0.13      2.90 o 
   0   8  12       23.48       31.10      8.36 o 
   1   8  12        0.41       -3.29      3.29 o 
   2   8  12       33.21       25.94      6.77 o 
   3   8  12       13.83       13.62      6.25 o 
   4   8  12        1.75        1.79      3.59 o 
  -5   9  12       23.86       19.50      4.78 o 
  -4   9  12        9.03       11.66      3.60 o 
  -3   9  12       21.99       27.32      5.03 o 
  -2   9  12      119.26      132.72     16.14 o 
  -1   9  12       60.05       77.32     12.10 o 
   0   9  12       92.77      113.13     15.10 o 
   1   9  12        0.64        2.98      3.68 o 
   2   9  12       17.86       21.13      5.85 o 
   3   9  12       13.15        2.42      3.47 o 
  -4  10  12        1.75        3.02      2.96 o 
  -3  10  12        5.46        5.56      3.00 o 
  -2  10  12       20.96       35.49      6.62 o 
  -1  10  12      199.24      238.47     18.67 o 
   0  10  12        9.76        8.67      3.78 o 
   1  10  12       10.33        9.09      3.45 o 
  -3 -10  13        4.61        4.74      3.38 o 
  -2 -10  13       17.84       19.58      3.72 o 
  -1 -10  13        1.25        1.78      3.05 o 
  -4  -9  13        0.19        3.38      3.11 o 
  -3  -9  13        1.48        5.97      3.13 o 
  -2  -9  13        3.57        4.84      4.03 o 
  -1  -9  13       19.03       15.57      3.52 o 
   0  -9  13        0.77       -1.28      2.08 o 
   1  -9  13       10.44        5.82      2.15 o 
   2  -9  13        7.87        9.84      2.53 o 
   3  -9  13       63.15       73.39     11.29 o 
  -5  -8  13       98.80      122.27     15.07 o 
  -4  -8  13       71.77       67.45      7.09 o 
  -3  -8  13       21.77       27.22      7.60 o 
  -2  -8  13       13.69        9.10      6.87 o 
  -1  -8  13        0.40        0.30      3.15 o 
   0  -8  13        5.45        3.23      2.74 o 
   1  -8  13      149.58      152.08     16.21 o 
   2  -8  13        1.39       -1.62      5.67 o 
   3  -8  13       56.58       47.98      6.23 o 
   4  -8  13        2.17       -0.74      2.26 o 
  -7  -7  13        5.73       -0.18      3.20 o 
  -6  -7  13       69.88       63.59     10.98 o 
  -5  -7  13        8.18       12.21      4.45 o 
  -4  -7  13       52.84       50.96     20.48 o 
  -3  -7  13       30.12       30.16     10.75 o 
  -2  -7  13        6.03        7.92      2.42 o 
  -1  -7  13       26.97       29.60      5.04 o 
   0  -7  13       40.30       51.13      6.87 o 
   1  -7  13        5.55        9.40      2.86 o 
   2  -7  13       11.02       19.92      6.54 o 
   3  -7  13        1.73        5.54      2.97 o 
   4  -7  13       19.88        8.14      4.17 o 
   5  -7  13       20.31       15.91      2.81 o 
  -7  -6  13        0.23        3.04      3.37 o 
  -6  -6  13       43.65       63.79     11.52 o 
  -5  -6  13       82.20      114.87     15.61 o 
  -4  -6  13       70.22       75.46     12.03 o 
  -3  -6  13        2.65       -0.10      1.97 o 
  -2  -6  13       12.18       12.44      3.32 o 
  -1  -6  13        4.10        4.86      2.20 o 
   0  -6  13       16.35       17.34      7.66 o 
   1  -6  13        4.62        5.51      2.07 o 
   2  -6  13        3.80        2.46      2.33 o 
   3  -6  13       23.47       18.59      4.42 o 
   4  -6  13       43.01       50.72      8.08 o 
   5  -6  13        0.14        2.17      4.93 o 
   6  -6  13       11.16        2.37      3.13 o 
  -8  -5  13        0.08       -2.91      3.10 o 
  -7  -5  13        3.42        9.01      4.04 o 
  -6  -5  13        2.28        0.15      4.28 o 
  -5  -5  13        0.25        1.28      3.86 o 
  -4  -5  13        9.26       14.27      2.72 o 
  -3  -5  13      105.08      102.21     15.11 o 
  -2  -5  13        1.51        3.78      2.69 o 
  -1  -5  13       89.81       81.52      8.49 o 
   0  -5  13       48.90       45.41      6.23 o 
   1  -5  13        0.18        2.60      2.12 o 
   2  -5  13       63.67       61.17      7.92 o 
   3  -5  13        0.02       -2.39      2.39 o 
   4  -5  13        3.74        3.21      2.83 o 
   5  -5  13       65.95       76.61      8.88 o 
   6  -5  13       15.62       11.33      2.44 o 
  -8  -4  13        5.19        3.81      3.44 o 
  -7  -4  13       31.02       34.18      7.46 o 
  -6  -4  13        0.06       -2.19      3.96 o 
  -5  -4  13        5.49        0.38      3.66 o 
  -4  -4  13       77.79       93.52     13.34 o 
  -3  -4  13       44.00       41.24      5.89 o 
  -2  -4  13      325.26      339.16     14.83 o 
  -1  -4  13      214.40      210.96     11.67 o 
   0  -4  13        0.42        1.53      3.72 o 
   1  -4  13      149.61      144.02     19.08 o 
   2  -4  13       29.66       36.02      5.82 o 
   3  -4  13       47.47       45.70      6.63 o 
   4  -4  13        0.02        6.35      2.80 o 
   5  -4  13        6.82        0.76      2.54 o 
   6  -4  13      237.32      260.34     21.44 o 
   7  -4  13       55.81       62.44      8.91 o 
  -8  -3  13       62.81       51.83      8.90 o 
  -7  -3  13        1.76        3.62      4.26 o 
  -6  -3  13       21.93        8.45      5.42 o 
  -5  -3  13        1.18        7.67      3.82 o 
  -4  -3  13        0.25       -1.63      1.63 o 
  -3  -3  13       16.83        9.78      2.80 o 
  -2  -3  13      439.52      460.51     17.22 o 
  -1  -3  13       85.09       98.62      9.31 o 
   0  -3  13      237.70      231.42     19.16 o 
   1  -3  13        1.24        3.12      2.76 o 
   2  -3  13       34.22       36.43      5.87 o 
   3  -3  13        7.14        2.92      2.50 o 
   4  -3  13       66.26       68.94      8.27 o 
   5  -3  13        3.60        3.77      2.51 o 
   6  -3  13        1.11       -0.56      4.77 o 
   7  -3  13        0.47       -2.66      3.84 o 
  -8  -2  13        0.50       -3.16      3.16 o 
  -7  -2  13      124.97      148.75     18.42 o 
  -6  -2  13       32.09       37.05      8.81 o 
  -5  -2  13        0.05        3.67      3.53 o 
  -4  -2  13        9.85        7.88      4.44 o 
  -3  -2  13       82.21       82.62      8.19 o 
  -2  -2  13       91.65       90.39      8.61 o 
  -1  -2  13      401.71      386.03     23.57 o 
   0  -2  13       29.19       27.80      8.41 o 
   1  -2  13      333.66      332.54     26.63 o 
   2  -2  13       90.15      100.93      9.50 o 
   3  -2  13       27.52       23.32      4.68 o 
   4  -2  13       10.50        4.68      3.78 o 
   5  -2  13        3.52       -0.86      1.82 o 
   6  -2  13       36.84       43.54      5.82 o 
   7  -2  13       55.93       55.36      5.15 o 
  -8  -1  13        2.56       -2.26      3.85 o 
  -7  -1  13        0.54       -2.55      3.90 o 
  -6  -1  13        2.47        3.84      3.46 o 
  -5  -1  13       13.15       13.61      6.05 o 
  -4  -1  13        0.02        1.55      1.56 o 
  -3  -1  13       14.32       15.25      2.97 o 
  -2  -1  13       13.82       10.52      2.32 o 
  -1  -1  13       13.49       11.80      4.74 o 
   0  -1  13      461.46      459.36     16.99 o 
   1  -1  13      242.22      269.46     12.77 o 
   2  -1  13       10.99        4.97      2.15 o 
   3  -1  13       53.26       53.91      8.61 o 
   4  -1  13       50.53       45.24      6.49 o 
   5  -1  13        7.72        8.61      2.68 o 
   6  -1  13       16.99       13.42      3.13 o 
   7  -1  13        7.87        3.83      1.85 o 
  -8   0  13      196.59      227.42     19.38 o 
  -7   0  13       14.78       11.48      5.94 o 
  -5   0  13      168.96      193.52     16.98 o 
  -4   0  13       19.81       19.97      3.55 o 
  -3   0  13       47.50       48.93      6.11 o 
  -2   0  13      267.04      266.23     12.59 o 
  -1   0  13        2.14        0.09      1.93 o 
   0   0  13      122.31      129.00     13.17 o 
   1   0  13       15.04       14.71      3.94 o 
   2   0  13       14.69        8.31      5.21 o 
   3   0  13      182.51      183.07      8.99 o 
   4   0  13        5.19        5.48      2.22 o 
   5   0  13        0.92       -0.86      1.66 o 
   6   0  13       11.85       13.02      2.42 o 
   7   0  13        6.90        6.33      2.01 o 
  -8   1  13        0.01        4.68      4.13 o 
  -7   1  13      152.56      180.70     17.05 o 
  -5   1  13       45.93       64.68     11.46 o 
  -4   1  13        8.07        8.52      4.20 o 
  -3   1  13      234.44      232.14      9.02 o 
  -2   1  13      240.85      235.35      9.26 o 
  -1   1  13        4.97        4.83      1.82 o 
   0   1  13       22.97       22.33      3.45 o 
   1   1  13      558.48      574.94     15.74 o 
   2   1  13       90.73      104.31      7.96 o 
   3   1  13       17.72       13.32      2.91 o 
   4   1  13       57.24       62.77      6.23 o 
   5   1  13       41.15       54.73      5.91 o 
   6   1  13       15.18       14.25      3.01 o 
   7   1  13       12.41        7.81      1.86 o 
  -8   2  13       15.79       14.67      5.25 o 
  -7   2  13       43.55       67.92     12.40 o 
  -6   2  13       70.40       86.37     13.74 o 
  -5   2  13       11.46        4.20      2.85 o 
  -4   2  13       57.83       43.12      8.84 o 
  -3   2  13       94.80       84.41      6.39 o 
  -2   2  13      254.05      241.99     16.41 o 
  -1   2  13       18.85       13.84      2.64 o 
   0   2  13        8.00        9.64      2.25 o 
   1   2  13        0.72        0.96      1.40 o 
   2   2  13       81.72       81.28      6.68 o 
   3   2  13       84.73       83.41      7.11 o 
   4   2  13       60.96       70.08      6.57 o 
   5   2  13      264.34      291.37     11.67 o 
   6   2  13       85.98      100.34     12.17 o 
   7   2  13        0.58       -1.84      3.20 o 
  -8   3  13        7.89        0.96      3.85 o 
  -7   3  13       16.57       11.30      5.89 o 
  -6   3  13       74.08       77.74     13.04 o 
  -4   3  13        7.26        3.13      2.36 o 
  -3   3  13       11.20        9.50      2.17 o 
  -2   3  13       30.57       19.77      3.21 o 
  -1   3  13       39.84       26.76      3.65 o 
   0   3  13        1.22       -0.87      1.45 o 
   1   3  13      108.01      118.23      7.57 o 
   2   3  13        0.47        3.26      2.47 o 
   3   3  13        0.05        0.97      1.82 o 
   4   3  13       14.37        9.83      2.73 o 
   5   3  13        6.26        2.07      2.01 o 
   6   3  13       12.47       18.41      4.33 o 
   7   3  13       30.84       32.16      7.24 o 
  -8   4  13        2.57        4.86      3.18 o 
  -7   4  13       64.17       62.48     10.96 o 
  -6   4  13      293.60      339.48     22.45 o 
  -5   4  13       27.46       31.73      8.16 o 
  -4   4  13        0.56       -1.71      2.25 o 
  -3   4  13       23.99       20.27      2.92 o 
  -2   4  13        1.12        1.35      1.82 o 
  -1   4  13       53.74       55.28      6.90 o 
   0   4  13        0.00       -1.58      1.58 o 
   1   4  13       52.54       49.79      5.21 o 
   2   4  13       18.06       17.79      2.80 o 
   3   4  13      210.20      220.50     21.22 o 
   4   4  13        4.52        7.35      3.31 o 
   5   4  13       14.67       12.48      4.29 o 
   6   4  13        0.81        3.02      2.56 o 
  -8   5  13        4.26       -0.99      3.23 o 
  -7   5  13       23.63       32.32      6.30 o 
  -6   5  13       16.44        9.63      4.84 o 
  -5   5  13       50.67       53.46      9.32 o 
  -3   5  13       60.77       61.58      5.42 o 
  -2   5  13        9.02       10.14      2.30 o 
  -1   5  13      115.59      113.38     10.16 o 
   0   5  13       13.59       11.95      3.65 o 
   1   5  13      127.47      139.25     11.85 o 
   2   5  13       61.08       64.86     16.61 o 
   3   5  13        5.05        5.10      3.68 o 
   4   5  13       20.37       18.10      5.20 o 
   5   5  13       46.06       34.27      6.11 o 
   6   5  13       28.82       31.08      7.11 o 
  -3   6  13      288.76      343.70     19.22 o 
  -2   6  13       22.10       25.82      6.46 o 
  -1   6  13       56.29       52.07      6.64 o 
   0   6  13       26.83       24.78      4.87 o 
   1   6  13       33.11       33.51      5.93 o 
   2   6  13        0.41       -0.02      2.43 o 
   3   6  13      247.64      265.15     20.64 o 
   4   6  13       27.79       24.43      7.04 o 
   5   6  13       50.33       69.55     12.31 o 
  -7   7  13        5.75        4.50      3.10 o 
  -6   7  13        3.46        5.46      2.87 o 
  -3   7  13       51.44       44.70      7.34 o 
  -2   7  13       19.14       14.12      4.80 o 
  -1   7  13       13.15        7.42      3.31 o 
   0   7  13       16.85        3.30      4.10 o 
   1   7  13        5.80        3.43      3.64 o 
   2   7  13        1.96        4.95      3.84 o 
   3   7  13        9.16        4.64      4.64 o 
   4   7  13      135.71      115.39     15.60 o 
  -2   8  13      118.36      148.11     13.60 o 
  -1   8  13       47.74       58.04     10.53 o 
   0   8  13       49.31       58.88     10.21 o 
   1   8  13       45.73       34.58      7.86 o 
   2   8  13       25.53       44.62      8.65 o 
   3   8  13       61.74       64.99     10.08 o 
  -2   9  13        2.18       10.60      3.42 o 
  -1   9  13        3.79        2.30      3.47 o 
   0   9  13      731.55      911.88     40.43 o 
   1   9  13       12.31        9.49      4.06 o 
  -2  10  13       89.79       90.25      7.28 o 
  -4  -9  14        4.74       12.77      3.47 o 
  -3  -9  14       32.17       35.47      4.40 o 
  -2  -9  14        3.96        7.23      3.12 o 
  -1  -9  14        3.53        4.59      2.13 o 
   0  -9  14       18.80       25.26      6.03 o 
   1  -9  14        7.18       14.08      3.60 o 
   2  -9  14       31.28       28.80      5.37 o 
  -5  -8  14        0.04        5.90      3.11 o 
  -4  -8  14       54.48       64.69      5.26 o 
  -3  -8  14        7.62       11.68      2.52 o 
  -2  -8  14       13.31       11.06      7.32 o 
  -1  -8  14        6.28        6.18      5.55 o 
   0  -8  14       46.88       42.06      9.31 o 
   1  -8  14       89.29      103.05      9.85 o 
   2  -8  14       19.80       15.49      3.11 o 
   3  -8  14       13.57        2.42      2.98 o 
  -6  -7  14       11.52       12.98      4.10 o 
  -5  -7  14        2.96        2.60      3.59 o 
  -4  -7  14       11.60       13.27      3.93 o 
  -3  -7  14       14.40        8.03      2.51 o 
  -2  -7  14        0.90       -0.84      2.42 o 
  -1  -7  14       63.51       61.94      7.87 o 
   0  -7  14       33.30       27.34      8.75 o 
   1  -7  14        1.06       -0.68      2.20 o 
   2  -7  14       45.99       48.97      7.23 o 
   3  -7  14       16.57       21.30      4.08 o 
  -6  -6  14        0.04        0.62      3.25 o 
  -5  -6  14        7.64        3.94      3.41 o 
  -4  -6  14       15.68       15.84      4.78 o 
  -3  -6  14      173.78      203.71     11.79 o 
  -2  -6  14       39.16       30.39     15.58 o 
  -1  -6  14       27.15       25.54      4.79 o 
   0  -6  14       25.13       26.91      4.70 o 
   1  -6  14        7.45        4.09      2.37 o 
   2  -6  14       65.49       72.70      8.80 o 
   3  -6  14       31.14       30.51      7.79 o 
   4  -6  14        2.11        3.57      2.78 o 
  -7  -5  14       20.22       28.62      5.22 o 
  -6  -5  14       17.86       29.50      8.71 o 
  -5  -5  14        9.91       12.37      5.82 o 
  -4  -5  14        3.07        3.18      2.18 o 
  -3  -5  14       10.01       17.41      5.54 o 
  -2  -5  14        0.08        3.24      3.00 o 
  -1  -5  14       78.72       76.46      9.05 o 
   0  -5  14       64.06       76.31      8.69 o 
   1  -5  14       19.11       20.76      8.26 o 
   2  -5  14       44.83       52.24      7.46 o 
   3  -5  14       20.16       25.92      4.97 o 
   4  -5  14        0.90        1.67      2.49 o 
   5  -5  14      111.44      110.40     10.48 o 
  -7  -4  14        6.90        7.47      3.17 o 
  -6  -4  14        1.57       -4.09      4.09 o 
  -5  -4  14       95.89       95.10     14.54 o 
  -4  -4  14       11.19       17.02      2.52 o 
  -3  -4  14      126.03      127.22     13.63 o 
  -2  -4  14       28.44       32.64      4.98 o 
  -1  -4  14       13.66       11.51      2.97 o 
   0  -4  14        2.92        2.64      3.17 o 
   1  -4  14       17.46       15.49      3.61 o 
   2  -4  14        8.27        7.40      2.92 o 
   3  -4  14       77.18       70.36      8.67 o 
   4  -4  14       35.75       50.91      9.72 o 
   5  -4  14       14.95        8.87      2.95 o 
   6  -4  14       57.27       75.60      7.26 o 
  -7  -3  14      173.80      218.06     19.36 o 
  -6  -3  14        5.13        5.94      4.37 o 
  -5  -3  14        1.88        6.07      3.66 o 
  -4  -3  14        0.01       -2.75      2.75 o 
  -3  -3  14        0.37        1.05      1.77 o 
  -2  -3  14        1.42       -1.52      1.82 o 
  -1  -3  14      435.31      451.77     17.82 o 
   0  -3  14       22.87       18.86      6.08 o 
   1  -3  14        6.81        7.31      2.47 o 
   2  -3  14      104.86       93.84      9.38 o 
   3  -3  14        0.67       -1.87      2.83 o 
   4  -3  14       28.50       32.67      5.46 o 
   5  -3  14        3.25        3.11      4.32 o 
   6  -3  14      119.04      100.63      9.78 o 
  -7  -2  14        3.35        7.80      4.35 o 
  -6  -2  14      110.63      145.43     18.83 o 
  -5  -2  14       15.62       14.62      5.88 o 
  -4  -2  14        1.48       -0.77      3.17 o 
  -3  -2  14        5.74        7.40      2.22 o 
  -2  -2  14        2.73        4.01      1.81 o 
  -1  -2  14       16.22       14.59      3.74 o 
   0  -2  14      240.60      258.25     13.11 o 
   1  -2  14        4.88        6.39      2.46 o 
   2  -2  14      104.67      103.11      9.81 o 
   3  -2  14       10.02        5.80      2.94 o 
   4  -2  14       18.63       18.83      7.91 o 
   5  -2  14       46.45       48.13      6.66 o 
   6  -2  14       30.05       32.41      3.90 o 
  -7  -1  14       37.71       50.90     10.63 o 
  -6  -1  14        9.55       17.26      5.87 o 
  -5  -1  14       57.44       51.62     10.76 o 
  -4  -1  14        8.24        9.07      4.73 o 
  -3  -1  14       18.49       17.99      4.62 o 
  -2  -1  14        2.26        0.66      1.82 o 
  -1  -1  14        0.03        0.07      2.13 o 
   0  -1  14      116.67      113.78     10.13 o 
   1  -1  14      122.55      124.23     10.80 o 
   2  -1  14      241.21      225.60     12.30 o 
   3  -1  14        8.29       12.17      3.49 o 
   4  -1  14        1.80        1.70      1.87 o 
   5  -1  14       16.96       13.76      3.87 o 
   6  -1  14       30.88       37.42      4.29 o 
  -7   0  14       83.46       71.55     13.03 o 
  -5   0  14       17.67       13.44      5.41 o 
  -4   0  14       83.40       76.92     12.35 o 
  -3   0  14       10.53        9.84      2.98 o 
  -2   0  14       16.00       13.04      3.82 o 
  -1   0  14       23.84       31.09      8.62 o 
   0   0  14       98.75      100.24     16.32 o 
   1   0  14      325.07      315.94     11.80 o 
   2   0  14        8.22        6.67      2.41 o 
   3   0  14        2.58        0.12      2.35 o 
   4   0  14      105.93      121.06      9.01 o 
   5   0  14        0.05        0.98      1.84 o 
   6   0  14        3.12        3.63      4.00 o 
  -7   1  14        5.06        5.35      5.01 o 
  -5   1  14       47.58       84.38     13.31 o 
  -4   1  14      250.49      285.04     20.80 o 
  -3   1  14        0.00       -0.52      1.42 o 
  -2   1  14        4.67        7.71      1.97 o 
  -1   1  14        9.86        5.74      4.61 o 
   0   1  14       28.81       25.63      3.66 o 
   1   1  14       22.19       22.28      4.69 o 
   2   1  14        4.56        1.76      1.57 o 
   3   1  14      123.20      119.86      9.04 o 
   4   1  14        1.07        0.27      1.76 o 
   5   1  14       96.30      114.56      8.77 o 
   6   1  14       46.09       43.98      4.66 o 
  -7   2  14       46.28       49.52      9.91 o 
  -6   2  14       73.53       83.71     14.72 o 
  -5   2  14        0.31        2.72      3.44 o 
  -4   2  14      126.84      143.03     16.97 o 
  -3   2  14      110.56      117.26      6.65 o 
  -2   2  14        8.39        7.39      1.91 o 
  -1   2  14       37.42       25.16      3.51 o 
   0   2  14       11.98        9.78      2.27 o 
   1   2  14        1.49        3.80      1.76 o 
   2   2  14       22.04       26.97      4.94 o 
   3   2  14        6.07        3.30      2.13 o 
   4   2  14      114.53      104.86      8.41 o 
   5   2  14       73.37       71.60      6.68 o 
   6   2  14       59.17       62.59      8.02 o 
  -7   3  14        2.52        1.70      3.93 o 
  -6   3  14        2.05        7.42      4.70 o 
  -4   3  14        0.01       -2.37      2.37 o 
  -3   3  14       31.72       29.89      3.65 o 
  -2   3  14       11.84       10.41      2.58 o 
  -1   3  14       12.87        9.47      3.08 o 
   0   3  14      119.17      134.24      8.31 o 
   1   3  14       12.71       18.49      2.91 o 
   2   3  14       32.90       27.16      3.87 o 
   3   3  14        3.92        4.81      2.14 o 
   4   3  14        2.20        1.20      1.85 o 
   5   3  14        6.56        7.60      2.98 o 
   6   3  14        2.45       -3.39      3.39 o 
  -7   4  14       41.17       46.80      7.42 o 
  -6   4  14       22.91       33.29      8.37 o 
  -5   4  14       31.66       48.84     10.12 o 
  -4   4  14       81.59       81.62     11.67 o 
  -3   4  14       57.71       62.39      5.41 o 
  -2   4  14        1.00        1.59      2.32 o 
  -1   4  14        0.06        2.26      1.81 o 
   0   4  14        0.06        1.19      1.57 o 
   1   4  14      197.68      218.63      9.75 o 
   2   4  14       39.57       39.99      7.22 o 
   3   4  14        3.40        0.66      2.98 o 
   4   4  14        6.60        0.99      2.97 o 
   5   4  14        8.68        3.64      2.42 o 
  -7   5  14        1.39        0.77      3.15 o 
  -6   5  14       57.57       70.72      9.98 o 
  -5   5  14        6.85        3.51      3.30 o 
  -3   5  14       42.75       44.89      7.21 o 
  -2   5  14       52.87       71.03      7.58 o 
  -1   5  14        0.97        1.08      3.13 o 
   0   5  14       13.21       12.26      3.48 o 
   1   5  14       21.18       23.81      4.96 o 
   2   5  14       32.88       43.24      6.52 o 
   3   5  14       26.70       21.98      4.85 o 
   4   5  14        2.93       -0.83      2.46 o 
  -2   6  14       29.55       35.62      5.94 o 
  -1   6  14        0.49       -0.54      2.37 o 
   0   6  14        1.02       -0.36      4.92 o 
   1   6  14       11.19       13.09      6.23 o 
   2   6  14        5.91        3.37      5.20 o 
   3   6  14       26.43       21.88      7.79 o 
  -2   7  14      122.54      163.98     14.87 o 
  -2   8  14       24.96       43.02      8.42 o 
  -1   8  14      227.36      290.99     20.93 o 
   0   8  14        1.55        3.14      3.53 o 
   1   8  14        5.36        5.88      3.39 o 
  -3  -8  15       26.60       27.68      3.49 o 
  -2  -8  15        1.04       -0.53      2.12 o 
  -1  -8  15       18.61       20.06      4.27 o 
   0  -8  15        0.43       -0.37      2.85 o 
  -4  -7  15       80.34      108.88     14.48 o 
  -3  -7  15       12.99        9.60      2.75 o 
  -2  -7  15       22.72       21.17      4.81 o 
  -1  -7  15       16.97       18.39      4.76 o 
   0  -7  15        0.06       -0.38      2.25 o 
   1  -7  15        9.86        3.62      2.67 o 
   2  -7  15       20.70        9.12      4.24 o 
  -5  -6  15        6.14        4.87      2.97 o 
  -4  -6  15       99.35      112.38     16.03 o 
  -3  -6  15       94.90       94.91     20.87 o 
  -2  -6  15       35.46       31.91      5.43 o 
  -1  -6  15       10.16       13.37      3.55 o 
   0  -6  15       75.26       86.19      9.24 o 
   1  -6  15        0.01       -2.29      2.29 o 
   2  -6  15        8.98        8.49      2.96 o 
   3  -6  15       11.70        8.10      2.24 o 
  -5  -5  15        0.19       -2.82      3.13 o 
  -4  -5  15        0.55        4.00      4.73 o 
  -3  -5  15       66.93       53.94     13.31 o 
  -2  -5  15      291.69      279.25     14.47 o 
  -1  -5  15       10.94       21.05      7.05 o 
   0  -5  15       22.06       19.39      6.84 o 
   1  -5  15        0.16        8.19      5.89 o 
   2  -5  15        7.81        9.30      2.91 o 
   3  -5  15       29.20       14.15      4.00 o 
   4  -5  15        3.59       -3.01      3.01 o 
  -6  -4  15       14.21       16.87      5.82 o 
  -5  -4  15        2.82        4.15      3.74 o 
  -4  -4  15       41.67       54.68     11.78 o 
  -3  -4  15       21.15       18.21      7.64 o 
  -2  -4  15       32.26       34.85      5.67 o 
  -1  -4  15       84.56       87.21     11.79 o 
   0  -4  15       43.60       37.01      5.52 o 
   1  -4  15       11.30        9.11      3.05 o 
   2  -4  15       89.11       85.51     12.41 o 
   3  -4  15      116.72      125.92     11.86 o 
   4  -4  15       12.10       20.14      3.35 o 
  -6  -3  15       11.39        7.65      5.02 o 
  -5  -3  15        3.13        1.35      3.93 o 
  -4  -3  15       61.08       77.84     13.31 o 
  -3  -3  15       46.34       44.91      6.26 o 
  -2  -3  15       84.21       83.99     11.33 o 
  -1  -3  15        1.73        2.84      2.39 o 
   0  -3  15       21.06       16.56      3.73 o 
   1  -3  15      247.78      240.93     28.02 o 
   2  -3  15       83.92       59.84      7.48 o 
   3  -3  15      111.93      137.29     12.19 o 
   4  -3  15        3.88        0.99      3.08 o 
   5  -3  15        4.09       -0.53      3.09 o 
  -6  -2  15       13.01       31.42      7.38 o 
  -5  -2  15        0.14       -1.40      3.50 o 
  -4  -2  15        5.01        1.35      3.16 o 
  -3  -2  15        2.05        3.51      2.14 o 
  -2  -2  15        4.40        3.28      2.17 o 
  -1  -2  15      313.15      337.38     15.58 o 
   0  -2  15       49.08       43.56      6.04 o 
   1  -2  15       76.45       83.08      8.94 o 
   2  -2  15        2.84        2.44      4.22 o 
   3  -2  15       77.74       83.13      9.55 o 
   4  -2  15       71.60       61.97      8.20 o 
   5  -2  15        8.10        6.95      1.82 o 
  -6  -1  15        5.27        7.20      4.89 o 
  -5  -1  15       19.67       15.21      6.23 o 
  -4  -1  15      101.25      104.93     15.20 o 
  -3  -1  15       29.77       41.90      5.16 o 
  -2  -1  15       35.98       31.27      4.68 o 
  -1  -1  15       35.54       33.73     14.22 o 
   0  -1  15       16.44       12.80      3.39 o 
   1  -1  15       99.70      100.87      9.92 o 
   2  -1  15      227.30      233.73     16.35 o 
   3  -1  15        0.08        1.88      2.06 o 
   4  -1  15      121.23      144.68     10.15 o 
   5  -1  15        7.45        1.49      3.74 o 
  -6   0  15       33.74       30.58      7.13 o 
  -5   0  15        0.15        2.51      3.51 o 
  -4   0  15      112.39      114.89     16.08 o 
  -3   0  15       34.64       24.93      3.14 o 
  -2   0  15       67.21       69.05      6.27 o 
  -1   0  15       16.14        8.95      2.71 o 
   0   0  15        5.19        8.46      4.23 o 
   1   0  15       21.23       20.31      3.81 o 
   2   0  15        5.14        1.78      2.34 o 
   3   0  15       32.47       32.98      4.66 o 
   4   0  15       93.49      101.26      8.38 o 
   5   0  15       73.55       77.96      7.91 o 
  -5   1  15       50.03       52.47     10.14 o 
  -4   1  15      165.36      206.61     17.87 o 
  -3   1  15      174.22      195.64      8.74 o 
  -2   1  15        6.87        4.54      1.65 o 
  -1   1  15      107.53      123.02     14.30 o 
   0   1  15      148.98      166.42      8.74 o 
   1   1  15        4.68        5.18      2.37 o 
   2   1  15       29.42       23.99      3.92 o 
   3   1  15        2.56        0.12      1.74 o 
   4   1  15        4.11       -0.10      1.87 o 
   5   1  15        2.44        2.43      2.64 o 
  -6   2  15        0.16        5.88      4.38 o 
  -5   2  15       26.89       19.32      5.57 o 
  -4   2  15        0.50        0.20      2.49 o 
  -3   2  15        1.46       -1.41      1.41 o 
  -2   2  15       67.75       73.15      6.27 o 
  -1   2  15        7.96        4.92      1.94 o 
   0   2  15        0.13        1.51      1.61 o 
   1   2  15        8.54        7.56      4.18 o 
   2   2  15       52.38       49.35      5.35 o 
   3   2  15        1.26        1.36      1.98 o 
   4   2  15       11.79        7.27      2.12 o 
   5   2  15        3.79       -0.31      2.93 o 
  -6   3  15        3.76       -0.21      3.54 o 
  -4   3  15       12.77        8.58      3.22 o 
  -3   3  15       18.97       13.79      2.52 o 
  -2   3  15        6.35        7.73      2.07 o 
  -1   3  15       14.27       12.14      2.50 o 
   0   3  15       35.30       39.70      4.51 o 
   1   3  15       45.86       52.33      5.25 o 
   2   3  15       37.44       28.92      4.51 o 
   3   3  15       31.85       23.70      6.96 o 
   4   3  15        9.58        2.38      2.60 o 
  -6   4  15      116.10      126.78     12.06 o 
  -5   4  15        1.48        1.65      3.32 o 
  -4   4  15        5.83        7.43      3.16 o 
  -3   4  15       11.04        7.24      3.39 o 
  -2   4  15      196.08      223.04      9.57 o 
  -1   4  15       30.77       30.51      3.82 o 
   0   4  15        0.13       -0.25      3.17 o 
   1   4  15       49.40       62.11      8.86 o 
   2   4  15      153.79      163.04     13.31 o 
   3   4  15       19.37       20.53      4.40 o 
  -2   5  15       43.69       55.57     16.52 o 
  -1   5  15        0.73       -2.05      4.00 o 
   0   5  15        0.15       -2.79      2.79 o 
   1   5  15        8.96        4.35      3.08 o 
   2   5  15       45.41       35.84      5.61 o 
   3   5  15        0.39       -1.23      3.66 o 
  -2   6  15       77.74       87.86     10.63 o 
  -1   6  15       90.96      101.05      9.77 o 
   0   6  15       58.81       53.21      6.95 o 
   1   6  15        0.05       -2.24      2.24 o 
   2   6  15       35.88       25.75      5.17 o 
  -2   7  15      112.43      124.45     11.47 o 
  -1   7  15      118.99      126.62     15.68 o 
   0   7  15       49.89       49.98      8.58 o 
  -3  -6  16        0.16        9.43      3.30 o 
  -2  -6  16        3.67        3.27      2.30 o 
  -1  -6  16       39.14       37.17      5.22 o 
   0  -6  16       13.23       11.86      4.34 o 
  -3  -5  16       31.67       23.64      3.65 o 
  -2  -5  16      118.28      113.47      8.92 o 
  -1  -5  16       81.84       82.17      9.12 o 
   0  -5  16        5.66        3.64      2.17 o 
   1  -5  16      179.03      191.45     33.43 o 
  -4  -4  16       12.30        8.94      4.35 o 
  -3  -4  16        0.78       -1.57      2.86 o 
  -2  -4  16        0.18       -1.84      2.11 o 
  -1  -4  16       29.37       35.47      5.23 o 
   0  -4  16       26.22       17.80      3.97 o 
   1  -4  16       13.82       14.05      9.39 o 
   2  -4  16       31.87       27.54      4.53 o 
  -4  -3  16        1.63        8.66      4.85 o 
  -3  -3  16        0.06       -0.41      2.24 o 
  -2  -3  16       10.82       10.50      2.62 o 
  -1  -3  16       23.18       26.08      4.54 o 
   0  -3  16       23.02       25.39      4.85 o 
   1  -3  16       25.17       22.87     11.32 o 
   2  -3  16       20.33       15.54      3.77 o 
   3  -3  16      129.59      124.72     11.40 o 
  -5  -2  16       68.98       93.19     14.05 o 
  -4  -2  16        1.53        0.48      3.47 o 
  -3  -2  16       17.66       21.95      6.96 o 
  -2  -2  16        9.95        7.55      3.52 o 
  -1  -2  16       14.01       15.36      5.08 o 
   0  -2  16       60.43       57.90      7.73 o 
   1  -2  16       28.71       16.36      4.15 o 
   2  -2  16        0.01        1.93      4.31 o 
   3  -2  16       14.98       13.97      3.73 o 
  -5  -1  16        9.28        9.18      4.07 o 
  -4  -1  16       33.99       61.77     11.41 o 
  -3  -1  16      161.21      195.08     11.13 o 
  -2  -1  16        0.59        3.95      4.88 o 
  -1  -1  16        5.38        4.27      2.30 o 
   0  -1  16       83.46       72.39      8.40 o 
   1  -1  16        6.60       -0.26      6.60 o 
   2  -1  16       12.69        4.80      2.93 o 
   3  -1  16       72.18       70.38     10.20 o 
   4  -1  16        0.36        3.55      2.96 o 
  -5   0  16        0.41       -3.35      3.35 o 
  -4   0  16        7.87       -0.44      3.32 o 
  -3   0  16       18.50       12.57      3.56 o 
  -2   0  16        4.87        2.01      1.81 o 
  -1   0  16       38.16       40.30      4.72 o 
   0   0  16        6.43        4.28      1.78 o 
   1   0  16        0.01        3.49      1.75 o 
   2   0  16       39.11       37.49      4.72 o 
   3   0  16        0.20       -1.59      1.59 o 
   4   0  16        7.14       13.43      3.29 o 
  -5   1  16        0.06        3.56      3.20 o 
  -4   1  16        6.39        2.47      3.21 o 
  -3   1  16       17.70       11.32      2.50 o 
  -2   1  16        0.73        1.49      2.50 o 
  -1   1  16       34.02       29.51      3.97 o 
   0   1  16       25.42       26.84      3.51 o 
   1   1  16       14.61       11.27      2.33 o 
   2   1  16        0.72        3.90      1.87 o 
   3   1  16       47.50       51.54      6.83 o 
   4   1  16       10.52       13.13      3.58 o 
  -5   2  16        4.17        6.80      3.31 o 
  -4   2  16        7.35       15.29      4.67 o 
  -3   2  16        2.49        3.22      3.18 o 
  -2   2  16        7.51        4.02      1.67 o 
  -1   2  16       22.60       28.37      3.44 o 
   0   2  16       46.92       59.50      6.03 o 
   1   2  16      143.66      161.03      8.71 o 
   2   2  16        3.91        3.68      1.77 o 
   3   2  16        3.75       -0.60      2.03 o 
   4   2  16       38.60       29.13      4.09 o 
  -4   3  16       57.45       77.00     11.86 o 
  -3   3  16       26.11       27.01      6.32 o 
  -2   3  16       10.77        9.97      5.17 o 
  -1   3  16       25.57       25.05      3.62 o 
   0   3  16        1.60       -1.08      1.64 o 
   1   3  16        1.36        4.34      2.32 o 
   2   3  16       46.50       49.16      4.95 o 
  -5   4  16       30.25       36.31      6.73 o 
  -4   4  16       52.86       51.74      8.15 o 
  -3   4  16      128.12      128.75     15.03 o 
  -2   4  16       24.09       25.39      2.93 o 
  -1   4  16       32.99       28.06      4.92 o 
   0   4  16       48.81       54.31      8.55 o 
   1   4  16        0.33       -2.02      2.07 o 
   2   4  16       45.37       51.65      8.06 o 
  -2   5  16        3.31        5.24      4.19 o 
  -1   5  16      108.78      130.93      9.57 o 
   0   5  16        5.46        0.38      3.09 o 
   1   5  16       28.76       18.67      5.31 o 
  -2   6  16      254.19      274.02     18.42 o 
  -1   6  16       49.53       48.86      7.05 o 
  -3  -5  17      100.85       98.54      7.70 o 
  -3  -4  17        6.68        2.83      3.34 o 
  -2  -4  17        0.76        4.11      3.27 o 
  -1  -4  17       49.48       53.63      7.66 o 
  -3  -3  17        0.10       -3.37      3.37 o 
  -2  -3  17        0.04        2.10      2.21 o 
  -1  -3  17        0.00        1.43      2.24 o 
   0  -3  17        5.07        3.02      3.79 o 
  -3  -2  17       23.36       24.11      2.95 o 
  -2  -2  17       45.37       46.96     15.89 o 
  -1  -2  17        0.61        1.83      2.38 o 
   0  -2  17        3.88        9.13      2.96 o 
   1  -2  17        6.98        6.71      2.18 o 
  -3  -1  17       50.98       53.32      9.98 o 
  -2  -1  17      263.67      311.98     14.10 o 
  -1  -1  17       10.07        9.71      4.22 o 
   0  -1  17       33.48       41.18      4.33 o 
   1  -1  17        2.79        1.98      3.54 o 
   2  -1  17       14.50       16.93      3.62 o 
  -3   0  17        0.18       -2.75      2.75 o 
  -2   0  17       82.90       92.44      7.35 o 
  -1   0  17       58.28       60.63      5.83 o 
   0   0  17       34.59       29.76      6.25 o 
   1   0  17       41.01       31.00      5.05 o 
   2   0  17        9.88        7.68      3.11 o 
  -3   1  17       13.96        5.44      2.93 o 
  -2   1  17        9.13       13.55      1.96 o 
  -1   1  17       32.26       26.24      3.56 o 
   0   1  17       77.78       98.28      7.97 o 
   1   1  17        0.71       -2.02      2.02 o 
   2   1  17        0.06        7.03      3.02 o 
  -3   2  17        4.06        8.80      2.68 o 
  -2   2  17       14.15       12.03      3.62 o 
  -1   2  17       11.61        6.09      1.92 o 
   0   2  17      116.17      141.86     10.36 o 
   1   2  17       26.72       15.60      5.97 o 
   2   2  17        1.27        4.71      2.82 o 
  -3   3  17        1.81       -1.97      2.96 o 
  -2   3  17       78.40       78.82      7.37 o 
  -1   3  17        1.86        4.58      2.23 o 
   0   3  17       19.38       13.79      4.33 o 
  -2   4  17       22.32       18.76      4.64 o 
  -1   4  17        0.62       -3.45      3.45 o 
  -2   0  18        1.03       -3.35      3.35 o 
                                                 
